# Supplementary material for: Epileptic encephalopathy in a young Bengal cat caused by CAD deficiency
Source: Sci Rep. 2025 Apr 18;15:13506. doi: 10.1038/s41598-025-98414-0 (PMC12008240; doi:10.1038/s41598-025-98414-0)
Supplement: Supplementary file 2 — Supplementary Material 2 [file 41598_2025_98414_MOESM2_ESM.xlsx]

## Sheet: Sheet1
Table S2. Ancillary diagnostic test results of the affected cat.
TEST	RESULT	REFERENCE RANGE	COMMENT
Hematology
RBC	9.54	6.54 - 12.20 x 10^12/L
Haematocrit	0.376	0.303 - 0.523 L/L
Haemoglobin	135	98 - 162 g/L
MCV	39.4	35.9 - 53.1 fL
MCH	14.2	11.8 - 17.3 pg
MCHC	359	281 - 358 g/L
RDW	28.7	15.0 - 27.0%	Anisocytosis present.
% reticulocytes	0.001
Reticulocytes	10.5	3.0 - 50.0 K/μL
Reticulocytes haemoglobin	15.2	13.2 - 20.8 pg
WBC	15	2.87 - 17.02 x 10^9/L
% neutrophils	0.203
% lymphocytes	0.653
% monocytes	0.039
% eosinophils	0.034
% basophils	--
Neutrophils	3.06	2.30 - 10.29 x 10^9/L
Lymphocytes	9.76	0.92 - 6.88 x 10^9/L	Considered normal for this age.
Monocytes	0.58	0.05 - 0.67 x 10^9/L
Eosinophils	0.51	0.17 - 1.57 x 10^9/L
Basophils	--
Platelets	31	151 - 600 x 10^9/L	Platelets aggregates present. Normal number confirmed on manual smear.
Biochemistry
Glucose	6.3	4.28 - 8.51 mmol/L
Creatinine	90	53 - 141 μmol/L
Urea	8.9	5.7 - 11.8 mmol/L
BUN:Creatinine Ratio	25
Phosphorus	3.06	1.45 - 3.36 mmol/L
Calcium	2.86	1.98 - 2.83 mmol/L	Marginally increased, considered normal in a growing cat.
Sodium	160	150 - 165 mmol/L
Potassium	4.9	3.7 - 5.9 mmol/L
Na:K Ratio	33
Chloride	118	115 - 126 mmol/L
Total Protein	71	52 - 82 g/L
Albumin	33	22 - 39 g/L
Globulin	39	28 - 48 g/L
Albumin:Globulin Ratio	0.9
ALT	97	12 - 115 U/L
ALP	122	14 - 192 U/L
GGT	5	0 - 10 U/L
Total Bilirubin	10	0 - 15 μmol/L
Cholesterol	4.76	1.60 - 4.93 mmol/L
Amylase	461	500 - 1,400 U/L	Marginally decreased, considered not significant.
Lipase	555	40 - 500 U/L	Marginally increased, considered not significant.
Ammonia	Low	< 94 µmol/L
Infectious diseases screen
Snap test FeLV antigen	negative
Snap test FIV antibody	negative
Toxoplasma IgG (antibody by IFA)	< 50		no serological exposure to Toxoplasma gondii
Toxoplasma IgM (antibody by IFA)	< 20		no serological exposure to Toxoplasma gondii
Autoimmune limbic encephalitis screen
Feline-specific antibodies to leucine-rich glioma-inactivated 1	negative
Urine organic acid screen
Mild increase in phenylpropionylglycine.			In humans this would be suggestive of medium chain acyl-CoA dehydrogenase deficiency although the absence of other glycine conjugates (hexanoylglycine and suberylglycine) usually seen in this condition would be unusual. Therefore, this was considered not clinically significant.
Cerebrospinal fluid analysis (cisternal sample)
Nucleated cell count	2 cells/µL	< 5 cells/µL	RBC contamination of 830 cells/µL
Protein	24 mg/dL	< 25 mg/dL
