# Supplementary material for: Epileptic encephalopathy in a young Bengal cat caused by CAD deficiency
Source: Sci Rep. 2025 Apr 18;15:13506. doi: 10.1038/s41598-025-98414-0 (PMC12008240; doi:10.1038/s41598-025-98414-0)
Supplement: Supplementary file 3 — Supplementary Material 3 [file 41598_2025_98414_MOESM3_ESM.xlsx]

## Sheet: private homozygous variants
Table S3. Private homozygous/hemizygous variants in the affected cat. Private variants were obtained by filtering all variants that were present at least once in 99 control genomes. Variants are listed multiple times, if they have predicted effects on more than one transcript. The CAD missense variant is in lines 1282-1283 of this table and highlighted in yellow.
#CHROM	POS	REF	ALT	FILTER	EFFECT	IMPACT	GENE	GENEID	FEATURE	FEATUREID	BIOTYPE	RANK	HGVS_C	HGVS_P
chrA1	682421	T	C	PASS	intron_variant	MODIFIER	PARP4	PARP4	transcript	XM_045037170.1	protein_coding	16	c.1914+1334T>C
chrA1	2037913	G	GGAAAGAAAGAAA	PASS	intron_variant	MODIFIER	LATS2	LATS2	transcript	XM_023249486.2	protein_coding	2	c.339+16321_339+16322insTTTCTTTCTTTC
chrA1	2037913	G	GGAAAGAAAGAAA	PASS	intron_variant	MODIFIER	LATS2	LATS2	transcript	XM_023249540.2	protein_coding	1	c.-160+16321_-160+16322insTTTCTTTCTTTC
chrA1	2037913	G	GGAAAGAAAGAAA	PASS	intron_variant	MODIFIER	LATS2	LATS2	transcript	XM_023249513.2	protein_coding	2	c.21+13857_21+13858insTTTCTTTCTTTC
chrA1	2037913	G	GGAAAGAAAGAAA	PASS	intron_variant	MODIFIER	LATS2	LATS2	transcript	XM_045039586.1	protein_coding	2	c.339+16321_339+16322insTTTCTTTCTTTC
chrA1	2100040	T	C	PASS	downstream_gene_variant	MODIFIER	LOC123380853	LOC123380853	transcript	XM_045040419.1	protein_coding	-1	c.*1266A>G
chrA1	2100040	T	C	PASS	intergenic_region	MODIFIER	LOC123380672-LOC123380853	LOC123380672-LOC123380853	intergenic_region	LOC123380672-LOC123380853		-1	n.2100040T>C
chrA1	4935860	T	G	PASS	intron_variant	MODIFIER	LOC111559449	LOC111559449	transcript	XR_002740363.2	pseudogene	1	n.1502+9688A>C
chrA1	4935860	T	G	PASS	intron_variant	MODIFIER	LOC123381472	LOC123381472	transcript	XR_006588486.1	pseudogene	1	n.755+1719A>C
chrA1	4935860	T	G	PASS	intron_variant	MODIFIER	LOC111559449	LOC111559449	transcript	XR_006588522.1	pseudogene	1	n.1516+9688A>C
chrA1	6477799	C	T	PASS	intron_variant	MODIFIER	WASF3	WASF3	transcript	XM_006927176.5	protein_coding	7	c.717-1488C>T
chrA1	6477799	C	T	PASS	intron_variant	MODIFIER	WASF3	WASF3	transcript	XM_023250199.2	protein_coding	6	c.541-435C>T
chrA1	6477799	C	T	PASS	intron_variant	MODIFIER	WASF3	WASF3	transcript	XM_023250152.2	protein_coding	7	c.717-1488C>T
chrA1	6477799	C	T	PASS	intron_variant	MODIFIER	WASF3	WASF3	transcript	XM_023250184.2	protein_coding	7	c.717-1488C>T
chrA1	6477799	C	T	PASS	intron_variant	MODIFIER	WASF3	WASF3	transcript	XM_019822289.3	protein_coding	7	c.717-1488C>T
chrA1	6477799	C	T	PASS	intron_variant	MODIFIER	WASF3	WASF3	transcript	XM_019822445.3	protein_coding	7	c.717-1488C>T
chrA1	6477799	C	T	PASS	intron_variant	MODIFIER	WASF3	WASF3	transcript	XM_019822250.3	protein_coding	7	c.717-1488C>T
chrA1	6477799	C	T	PASS	intron_variant	MODIFIER	WASF3	WASF3	transcript	XM_019822353.3	protein_coding	8	c.717-1488C>T
chrA1	6477799	C	T	PASS	intron_variant	MODIFIER	WASF3	WASF3	transcript	XM_019822405.3	protein_coding	7	c.717-1488C>T
chrA1	6477799	C	T	PASS	intron_variant	MODIFIER	WASF3	WASF3	transcript	XM_019822210.3	protein_coding	8	c.717-1488C>T
chrA1	6477799	C	T	PASS	intron_variant	MODIFIER	WASF3	WASF3	transcript	XM_019822322.3	protein_coding	7	c.717-1488C>T
chrA1	6477799	C	T	PASS	intron_variant	MODIFIER	WASF3	WASF3	transcript	XM_045045096.1	protein_coding	6	c.717-1488C>T
chrA1	6477799	C	T	PASS	intron_variant	MODIFIER	WASF3	WASF3	transcript	XM_045045140.1	protein_coding	6	c.603-1488C>T
chrA1	6774622	C	CCCCCCG	PASS	upstream_gene_variant	MODIFIER	LOC123382099	LOC123382099	transcript	XR_006589951.1	pseudogene	-1	n.-7_-6insCGGGGG
chrA1	6774622	C	CCCCCCG	PASS	intergenic_region	MODIFIER	LOC123382099-USP12	LOC123382099-USP12	intergenic_region	LOC123382099-USP12		-1	n.6774622_6774623insCCCCCG
chrA1	7205201	GTA	G	PASS	downstream_gene_variant	MODIFIER	LOC123382316	LOC123382316	transcript	XR_006590532.1	pseudogene	-1	n.*158_*159delTA
chrA1	7205201	GTA	G	PASS	downstream_gene_variant	MODIFIER	LNX2	LNX2	transcript	XM_003980269.6	protein_coding	-1	c.*3793_*3794delTA
chrA1	7205201	GTA	G	PASS	downstream_gene_variant	MODIFIER	LNX2	LNX2	transcript	XM_045046319.1	protein_coding	-1	c.*3793_*3794delTA
chrA1	7205201	GTA	G	PASS	downstream_gene_variant	MODIFIER	LNX2	LNX2	transcript	XM_023250306.2	protein_coding	-1	c.*3793_*3794delTA
chrA1	7205201	GTA	G	PASS	downstream_gene_variant	MODIFIER	LNX2	LNX2	transcript	XM_023250304.2	protein_coding	-1	c.*3793_*3794delTA
chrA1	7205201	GTA	G	PASS	downstream_gene_variant	MODIFIER	LNX2	LNX2	transcript	XM_023250309.2	protein_coding	-1	c.*3793_*3794delTA
chrA1	7205201	GTA	G	PASS	intron_variant	MODIFIER	LOC123382321	LOC123382321	transcript	XR_006590545.1	pseudogene	1	n.81+33_81+34delTA
chrA1	7205203	A	AGGGGGGGGGGGGGGG	PASS	downstream_gene_variant	MODIFIER	LOC123382316	LOC123382316	transcript	XR_006590532.1	pseudogene	-1	n.*159_*160insGGGGGGGGGGGGGGG
chrA1	7205203	A	AGGGGGGGGGGGGGGG	PASS	downstream_gene_variant	MODIFIER	LNX2	LNX2	transcript	XM_003980269.6	protein_coding	-1	c.*3792_*3793insCCCCCCCCCCCCCCC
chrA1	7205203	A	AGGGGGGGGGGGGGGG	PASS	downstream_gene_variant	MODIFIER	LNX2	LNX2	transcript	XM_045046319.1	protein_coding	-1	c.*3792_*3793insCCCCCCCCCCCCCCC
chrA1	7205203	A	AGGGGGGGGGGGGGGG	PASS	downstream_gene_variant	MODIFIER	LNX2	LNX2	transcript	XM_023250306.2	protein_coding	-1	c.*3792_*3793insCCCCCCCCCCCCCCC
chrA1	7205203	A	AGGGGGGGGGGGGGGG	PASS	downstream_gene_variant	MODIFIER	LNX2	LNX2	transcript	XM_023250304.2	protein_coding	-1	c.*3792_*3793insCCCCCCCCCCCCCCC
chrA1	7205203	A	AGGGGGGGGGGGGGGG	PASS	downstream_gene_variant	MODIFIER	LNX2	LNX2	transcript	XM_023250309.2	protein_coding	-1	c.*3792_*3793insCCCCCCCCCCCCCCC
chrA1	7205203	A	AGGGGGGGGGGGGGGG	PASS	intron_variant	MODIFIER	LOC123382321	LOC123382321	transcript	XR_006590545.1	pseudogene	1	n.81+34_81+35insGGGGGGGGGGGGGGG
chrA1	9305631	T	TCACGATCTCG	PASS	intergenic_region	MODIFIER	LOC109496855-LOC111559546	LOC109496855-LOC111559546	intergenic_region	LOC109496855-LOC111559546		-1	n.9305631_9305632insCACGATCTCG
chrA1	9625812	AG	A	PASS	intron_variant	MODIFIER	LOC111559516	LOC111559516	transcript	XR_002740522.2	pseudogene	2	n.691-4295delC
chrA1	9625814	AAAG	A	PASS	intron_variant	MODIFIER	LOC111559516	LOC111559516	transcript	XR_002740522.2	pseudogene	2	n.691-4299_691-4297delCTT
chrA1	9709291	T	C	PASS	intergenic_region	MODIFIER	LOC123382856-HMGB1	LOC123382856-HMGB1	intergenic_region	LOC123382856-HMGB1		-1	n.9709291T>C
chrA1	10370425	G	A	PASS	intergenic_region	MODIFIER	LOC109497283-B3GLCT	LOC109497283-B3GLCT	intergenic_region	LOC109497283-B3GLCT		-1	n.10370425G>A
chrA1	15642289	G	A	PASS	intron_variant	MODIFIER	SMAD9	SMAD9	transcript	XM_023250900.2	protein_coding	8	c.1261-2348C>T
chrA1	15642289	G	A	PASS	intron_variant	MODIFIER	SMAD9	SMAD9	transcript	XM_045052056.1	protein_coding	8	c.1261-2348C>T
chrA1	15642289	G	A	PASS	intron_variant	MODIFIER	SMAD9	SMAD9	transcript	XM_045052067.1	protein_coding	7	c.1261-2348C>T
chrA1	15642289	G	A	PASS	intron_variant	MODIFIER	SMAD9	SMAD9	transcript	XM_023250903.2	protein_coding	6	c.1261-2348C>T
chrA1	15642289	G	A	PASS	intron_variant	MODIFIER	SMAD9	SMAD9	transcript	XM_023250904.2	protein_coding	7	c.1150-2348C>T
chrA1	15642289	G	A	PASS	intron_variant	MODIFIER	SMAD9	SMAD9	transcript	XM_023250902.2	protein_coding	7	c.1261-2348C>T
chrA1	15642289	G	A	PASS	intron_variant	MODIFIER	SMAD9	SMAD9	transcript	XM_023250901.2	protein_coding	7	c.1261-2348C>T
chrA1	15642289	G	A	PASS	intron_variant	MODIFIER	SMAD9	SMAD9	transcript	XR_002740780.2	pseudogene	8	n.1857-2348C>T
chrA1	16344195	A	G	PASS	upstream_gene_variant	MODIFIER	POSTN	POSTN	transcript	XM_011284921.4	protein_coding	-1	c.-4787T>C
chrA1	16344195	A	G	PASS	upstream_gene_variant	MODIFIER	POSTN	POSTN	transcript	XM_011284946.4	protein_coding	-1	c.-4787T>C
chrA1	16344195	A	G	PASS	upstream_gene_variant	MODIFIER	POSTN	POSTN	transcript	XM_011284973.4	protein_coding	-1	c.-4787T>C
chrA1	16344195	A	G	PASS	upstream_gene_variant	MODIFIER	POSTN	POSTN	transcript	XM_011284999.4	protein_coding	-1	c.-4787T>C
chrA1	16344195	A	G	PASS	upstream_gene_variant	MODIFIER	POSTN	POSTN	transcript	XM_011285020.4	protein_coding	-1	c.-4787T>C
chrA1	16344195	A	G	PASS	upstream_gene_variant	MODIFIER	POSTN	POSTN	transcript	XM_011285038.4	protein_coding	-1	c.-4787T>C
chrA1	16344195	A	G	PASS	upstream_gene_variant	MODIFIER	POSTN	POSTN	transcript	XM_011285062.4	protein_coding	-1	c.-4787T>C
chrA1	16344195	A	G	PASS	downstream_gene_variant	MODIFIER	LOC109497540	LOC109497540	transcript	XR_002153811.3	pseudogene	-1	n.*1252A>G
chrA1	16344195	A	G	PASS	intergenic_region	MODIFIER	LOC109497540-TRPC4	LOC109497540-TRPC4	intergenic_region	LOC109497540-TRPC4		-1	n.16344195A>G
chrA1	16344199	A	G	PASS	upstream_gene_variant	MODIFIER	POSTN	POSTN	transcript	XM_011284921.4	protein_coding	-1	c.-4791T>C
chrA1	16344199	A	G	PASS	upstream_gene_variant	MODIFIER	POSTN	POSTN	transcript	XM_011284946.4	protein_coding	-1	c.-4791T>C
chrA1	16344199	A	G	PASS	upstream_gene_variant	MODIFIER	POSTN	POSTN	transcript	XM_011284973.4	protein_coding	-1	c.-4791T>C
chrA1	16344199	A	G	PASS	upstream_gene_variant	MODIFIER	POSTN	POSTN	transcript	XM_011284999.4	protein_coding	-1	c.-4791T>C
chrA1	16344199	A	G	PASS	upstream_gene_variant	MODIFIER	POSTN	POSTN	transcript	XM_011285020.4	protein_coding	-1	c.-4791T>C
chrA1	16344199	A	G	PASS	upstream_gene_variant	MODIFIER	POSTN	POSTN	transcript	XM_011285038.4	protein_coding	-1	c.-4791T>C
chrA1	16344199	A	G	PASS	upstream_gene_variant	MODIFIER	POSTN	POSTN	transcript	XM_011285062.4	protein_coding	-1	c.-4791T>C
chrA1	16344199	A	G	PASS	downstream_gene_variant	MODIFIER	LOC109497540	LOC109497540	transcript	XR_002153811.3	pseudogene	-1	n.*1256A>G
chrA1	16344199	A	G	PASS	intergenic_region	MODIFIER	LOC109497540-TRPC4	LOC109497540-TRPC4	intergenic_region	LOC109497540-TRPC4		-1	n.16344199A>G
chrA1	19882698	T	A	PASS	intron_variant	MODIFIER	WDFY2	WDFY2	transcript	XM_045052569.1	protein_coding	1	c.138-18923A>T
chrA1	19882698	T	A	PASS	intron_variant	MODIFIER	WDFY2	WDFY2	transcript	XM_045052567.1	protein_coding	1	c.48-18923A>T
chrA1	19882699	C	A	PASS	intron_variant	MODIFIER	WDFY2	WDFY2	transcript	XM_045052569.1	protein_coding	1	c.138-18924G>T
chrA1	19882699	C	A	PASS	intron_variant	MODIFIER	WDFY2	WDFY2	transcript	XM_045052567.1	protein_coding	1	c.48-18924G>T
chrA1	19882892	T	C	PASS	intron_variant	MODIFIER	WDFY2	WDFY2	transcript	XM_045052569.1	protein_coding	1	c.138-19117A>G
chrA1	19882892	T	C	PASS	intron_variant	MODIFIER	WDFY2	WDFY2	transcript	XM_045052567.1	protein_coding	1	c.48-19117A>G
chrA1	23403924	G	T	PASS	intergenic_region	MODIFIER	LOC123384078-LOC101080856	LOC123384078-LOC101080856	intergenic_region	LOC123384078-LOC101080856		-1	n.23403924G>T
chrA1	26188422	T	TTTTCATAATAAGTTTGTAGAACTGTTTGGTCCTTTCTTGCATATTATAATTTTGGC	PASS	intergenic_region	MODIFIER	LOC123385750-TSC22D1	LOC123385750-TSC22D1	intergenic_region	LOC123385750-TSC22D1		-1	n.26188422_26188423insTTTCATAATAAGTTTGTAGAACTGTTTGGTCCTTTCTTGCATATTATAATTTTGGC
chrA1	31447046	A	G	PASS	intergenic_region	MODIFIER	LOC111556986-LOC123384333	LOC111556986-LOC123384333	intergenic_region	LOC111556986-LOC123384333		-1	n.31447046A>G
chrA1	31447080	T	G	PASS	intergenic_region	MODIFIER	LOC111556986-LOC123384333	LOC111556986-LOC123384333	intergenic_region	LOC111556986-LOC123384333		-1	n.31447080T>G
chrA1	34896429	AG	A	PASS	intron_variant	MODIFIER	LOC123384353	LOC123384353	transcript	XR_006595332.1	pseudogene	4	n.1869-27315delC
chrA1	34896429	AG	A	PASS	intron_variant	MODIFIER	LOC123384353	LOC123384353	transcript	XR_006595337.1	pseudogene	4	n.1869-27315delC
chrA1	35465893	C	T	PASS	intron_variant	MODIFIER	LOC111559877	LOC111559877	transcript	XR_006595344.1	pseudogene	2	n.916-13377G>A
chrA1	35465893	C	T	PASS	intron_variant	MODIFIER	LOC111559877	LOC111559877	transcript	XR_006595345.1	pseudogene	2	n.461-13377G>A
chrA1	35465893	C	T	PASS	intron_variant	MODIFIER	LOC111559877	LOC111559877	transcript	XR_006595346.1	pseudogene	2	n.467-13377G>A
chrA1	35465893	C	T	PASS	intron_variant	MODIFIER	LOC111559877	LOC111559877	transcript	XR_002741319.2	pseudogene	2	n.469-13377G>A
chrA1	35465893	C	T	PASS	intron_variant	MODIFIER	LOC111559877	LOC111559877	transcript	XR_006595338.1	pseudogene	2	n.469-13377G>A
chrA1	35465893	C	T	PASS	intron_variant	MODIFIER	LOC111559877	LOC111559877	transcript	XR_006595339.1	pseudogene	2	n.469-13377G>A
chrA1	35465893	C	T	PASS	intron_variant	MODIFIER	LOC111559877	LOC111559877	transcript	XR_006595340.1	pseudogene	3	n.527-13377G>A
chrA1	35465893	C	T	PASS	intron_variant	MODIFIER	LOC111559877	LOC111559877	transcript	XR_006595342.1	pseudogene	2	n.469-13377G>A
chrA1	35465893	C	T	PASS	intron_variant	MODIFIER	LOC111559877	LOC111559877	transcript	XR_006595343.1	pseudogene	2	n.468+38178G>A
chrA1	40575437	T	G	PASS	intergenic_region	MODIFIER	LOC101101024-LOC109498326	LOC101101024-LOC109498326	intergenic_region	LOC101101024-LOC109498326		-1	n.40575437T>G
chrA1	40575835	C	A	PASS	intergenic_region	MODIFIER	LOC101101024-LOC109498326	LOC101101024-LOC109498326	intergenic_region	LOC101101024-LOC109498326		-1	n.40575835C>A
chrA1	40575849	A	C	PASS	intergenic_region	MODIFIER	LOC101101024-LOC109498326	LOC101101024-LOC109498326	intergenic_region	LOC101101024-LOC109498326		-1	n.40575849A>C
chrA1	44129208	T	TATATATATAC	PASS	intergenic_region	MODIFIER	LOC101099770-LOC101100024	LOC101099770-LOC101100024	intergenic_region	LOC101099770-LOC101100024		-1	n.44129208_44129209insATATATATAC
chrA1	53269312	C	A	PASS	intergenic_region	MODIFIER	LOC101089977-RBM26	LOC101089977-RBM26	intergenic_region	LOC101089977-RBM26		-1	n.53269312C>A
chrA1	54486925	A	ATG	PASS	intergenic_region	MODIFIER	LOC111560110-LOC101090481	LOC111560110-LOC101090481	intergenic_region	LOC111560110-LOC101090481		-1	n.54486925_54486926insTG
chrA1	54799790	A	C	PASS	intergenic_region	MODIFIER	LOC111556774-LOC123384597	LOC111556774-LOC123384597	intergenic_region	LOC111556774-LOC123384597		-1	n.54799790A>C
chrA1	54833216	C	T	PASS	intergenic_region	MODIFIER	LOC111556774-LOC123384597	LOC111556774-LOC123384597	intergenic_region	LOC111556774-LOC123384597		-1	n.54833216C>T
chrA1	54833219	C	T	PASS	intergenic_region	MODIFIER	LOC111556774-LOC123384597	LOC111556774-LOC123384597	intergenic_region	LOC111556774-LOC123384597		-1	n.54833219C>T
chrA1	54833246	G	A	PASS	intergenic_region	MODIFIER	LOC111556774-LOC123384597	LOC111556774-LOC123384597	intergenic_region	LOC111556774-LOC123384597		-1	n.54833246G>A
chrA1	56016819	T	G	PASS	intron_variant	MODIFIER	LOC123384602	LOC123384602	transcript	XR_006595949.1	pseudogene	2	n.916-32000T>G
chrA1	56248565	T	TATA	PASS	intergenic_region	MODIFIER	LOC123384602-LOC101090984	LOC123384602-LOC101090984	intergenic_region	LOC123384602-LOC101090984		-1	n.56248565_56248566insATA
chrA1	57785886	A	G	PASS	intergenic_region	MODIFIER	LOC123383889-LOC111556509	LOC123383889-LOC111556509	intergenic_region	LOC123383889-LOC111556509		-1	n.57785886A>G
chrA1	64543965	G	GA	PASS	intron_variant	MODIFIER	GPC5	GPC5	transcript	XM_011281029.4	protein_coding	7	c.1861+278201_1861+278202insA
chrA1	77222259	T	C	PASS	intergenic_region	MODIFIER	LOC123384902-LOC109492638	LOC123384902-LOC109492638	intergenic_region	LOC123384902-LOC109492638		-1	n.77222259T>C
chrA1	85371670	C	T	PASS	downstream_gene_variant	MODIFIER	LOC101088904	LOC101088904	transcript	XM_003980591.2	protein_coding	-1	c.*3066G>A
chrA1	85371670	C	T	PASS	intergenic_region	MODIFIER	LOC102900767-LOC101088904	LOC102900767-LOC101088904	intergenic_region	LOC102900767-LOC101088904		-1	n.85371670C>T
chrA1	86031639	G	T	PASS	intergenic_region	MODIFIER	LOC101083566-LOC105260451	LOC101083566-LOC105260451	intergenic_region	LOC101083566-LOC105260451		-1	n.86031639G>T
chrA1	86031640	T	C	PASS	intergenic_region	MODIFIER	LOC101083566-LOC105260451	LOC101083566-LOC105260451	intergenic_region	LOC101083566-LOC105260451		-1	n.86031640T>C
chrA1	86281908	A	ATATATATATG	PASS	intergenic_region	MODIFIER	LOC109500764-LOC101083316	LOC109500764-LOC101083316	intergenic_region	LOC109500764-LOC101083316		-1	n.86281908_86281909insTATATATATG
chrA1	88605794	G	A	PASS	intergenic_region	MODIFIER	LOC109492746-LOC109497082	LOC109492746-LOC109497082	intergenic_region	LOC109492746-LOC109497082		-1	n.88605794G>A
chrA1	88606602	C	CAGAT	PASS	intergenic_region	MODIFIER	LOC109492746-LOC109497082	LOC109492746-LOC109497082	intergenic_region	LOC109492746-LOC109497082		-1	n.88606602_88606603insAGAT
chrA1	88611807	A	C	PASS	intergenic_region	MODIFIER	LOC109492746-LOC109497082	LOC109492746-LOC109497082	intergenic_region	LOC109492746-LOC109497082		-1	n.88611807A>C
chrA1	89289925	TAAAC	T	PASS	intergenic_region	MODIFIER	LOC101082715-LOC101082972	LOC101082715-LOC101082972	intergenic_region	LOC101082715-LOC101082972		-1	n.89289926_89289929delAAAC
chrA1	89289933	A	G	PASS	intergenic_region	MODIFIER	LOC101082715-LOC101082972	LOC101082715-LOC101082972	intergenic_region	LOC101082715-LOC101082972		-1	n.89289933A>G
chrA1	100712707	T	C	PASS	intergenic_region	MODIFIER	LOC109500004-SNX2	LOC109500004-SNX2	intergenic_region	LOC109500004-SNX2		-1	n.100712707T>C
chrA1	100712721	A	G	PASS	intergenic_region	MODIFIER	LOC109500004-SNX2	LOC109500004-SNX2	intergenic_region	LOC109500004-SNX2		-1	n.100712721A>G
chrA1	102571330	A	C	PASS	intron_variant	MODIFIER	ZNF608	ZNF608	transcript	XM_045058366.1	protein_coding	1	c.906+9652T>G
chrA1	102571330	A	C	PASS	intron_variant	MODIFIER	ZNF608	ZNF608	transcript	XM_045058391.1	protein_coding	1	c.42+14124T>G
chrA1	102571330	A	C	PASS	intron_variant	MODIFIER	ZNF608	ZNF608	transcript	XM_011281854.4	protein_coding	1	c.906+9652T>G
chrA1	106473143	A	G	PASS	intergenic_region	MODIFIER	ISOC1-LOC123385692	ISOC1-LOC123385692	intergenic_region	ISOC1-LOC123385692		-1	n.106473143A>G
chrA1	128276561	T	A	PASS	intron_variant	MODIFIER	PDE4D	PDE4D	transcript	XM_045040048.1	protein_coding	1	c.-93+8258A>T
chrA1	128276561	T	A	PASS	intron_variant	MODIFIER	PDE4D	PDE4D	transcript	XM_045040058.1	protein_coding	1	c.-189+40734A>T
chrA1	128276561	T	A	PASS	intron_variant	MODIFIER	PDE4D	PDE4D	transcript	XM_045040052.1	protein_coding	2	c.-189+8258A>T
chrA1	128276561	T	A	PASS	intron_variant	MODIFIER	PDE4D	PDE4D	transcript	XM_045040044.1	protein_coding	2	c.-93+8258A>T
chrA1	128276561	T	A	PASS	intron_variant	MODIFIER	PDE4D	PDE4D	transcript	XM_045040038.1	protein_coding	3	c.-189+8258A>T
chrA1	128276561	T	A	PASS	intron_variant	MODIFIER	PDE4D	PDE4D	transcript	XM_045040042.1	protein_coding	3	c.-93+8258A>T
chrA1	139027149	T	C	PASS	downstream_gene_variant	MODIFIER	GFM2	GFM2	transcript	XM_045062067.1	protein_coding	-1	c.*4497A>G
chrA1	139027149	T	C	PASS	downstream_gene_variant	MODIFIER	GFM2	GFM2	transcript	XR_006600868.1	pseudogene	-1	n.*1065A>G
chrA1	139027149	T	C	PASS	intron_variant	MODIFIER	HEXB	HEXB	transcript	XM_045038645.1	protein_coding	2	c.735-1107T>C
chrA1	139027149	T	C	PASS	intron_variant	MODIFIER	HEXB	HEXB	transcript	NM_001009333.2	protein_coding	1	c.126-1107T>C
chrA1	146754948	C	T	PASS	intergenic_region	MODIFIER	VCAN-HAPLN1	VCAN-HAPLN1	intergenic_region	VCAN-HAPLN1		-1	n.146754948C>T
chrA1	150320237	C	T	PASS	intergenic_region	MODIFIER	LOC109502164-TMEM161B	LOC109502164-TMEM161B	intergenic_region	LOC109502164-TMEM161B		-1	n.150320237C>T
chrA1	150320255	G	C	PASS	intergenic_region	MODIFIER	LOC109502164-TMEM161B	LOC109502164-TMEM161B	intergenic_region	LOC109502164-TMEM161B		-1	n.150320255G>C
chrA1	150320332	T	C	PASS	intergenic_region	MODIFIER	LOC109502164-TMEM161B	LOC109502164-TMEM161B	intergenic_region	LOC109502164-TMEM161B		-1	n.150320332T>C
chrA1	157120638	A	G	PASS	intron_variant	MODIFIER	TTC37	TTC37	transcript	XM_011284663.4	protein_coding	40	c.4366-1552T>C
chrA1	157120638	A	G	PASS	intron_variant	MODIFIER	TTC37	TTC37	transcript	XM_019837129.3	protein_coding	40	c.4366-1552T>C
chrA1	157120638	A	G	PASS	intron_variant	MODIFIER	TTC37	TTC37	transcript	XM_045033735.1	protein_coding	39	c.4366-1552T>C
chrA1	157120638	A	G	PASS	intron_variant	MODIFIER	TTC37	TTC37	transcript	XM_019837133.3	protein_coding	39	c.4366-1552T>C
chrA1	157120638	A	G	PASS	intron_variant	MODIFIER	TTC37	TTC37	transcript	XM_019837140.3	protein_coding	40	c.4366-1552T>C
chrA1	160233316	C	T	PASS	intergenic_region	MODIFIER	LOC109502464-LOC123379201	LOC109502464-LOC123379201	intergenic_region	LOC109502464-LOC123379201		-1	n.160233316C>T
chrA1	160440140	G	GTT	PASS	intergenic_region	MODIFIER	LOC123379201-TRNAA-UGC_1	LOC123379201-TRNAA-UGC_1	intergenic_region	LOC123379201-TRNAA-UGC_1		-1	n.160440140_160440141insTT
chrA1	161532830	G	GAAAC	PASS	intergenic_region	MODIFIER	FAM174A-LOC101090484	FAM174A-LOC101090484	intergenic_region	FAM174A-LOC101090484		-1	n.161532830_161532831insAAAC
chrA1	165077811	C	A	PASS	downstream_gene_variant	MODIFIER	LOC123379273	LOC123379273	transcript	XR_006583537.1	pseudogene	-1	n.*201C>A
chrA1	165077811	C	A	PASS	intergenic_region	MODIFIER	LOC123379273-LOC101092489	LOC123379273-LOC101092489	intergenic_region	LOC123379273-LOC101092489		-1	n.165077811C>A
chrA1	174167362	T	C	PASS	intergenic_region	MODIFIER	CPLX2-HRH2	CPLX2-HRH2	intergenic_region	CPLX2-HRH2		-1	n.174167362T>C
chrA1	174167366	T	C	PASS	intergenic_region	MODIFIER	CPLX2-HRH2	CPLX2-HRH2	intergenic_region	CPLX2-HRH2		-1	n.174167366T>C
chrA1	175860223	A	ACG	PASS	intron_variant	MODIFIER	LOC123379527	LOC123379527	transcript	XM_045035354.1	protein_coding	2	c.45-41717_45-41716insCG
chrA1	175860223	A	ACG	PASS	intron_variant	MODIFIER	LOC123379527	LOC123379527	transcript	XR_006584070.1	pseudogene	2	n.1140-55803_1140-55802insCG
chrA1	175860223	A	ACG	PASS	intron_variant	MODIFIER	LOC123379527	LOC123379527	transcript	XR_006584067.1	pseudogene	3	n.1234-41717_1234-41716insCG
chrA1	175860223	A	ACG	PASS	intron_variant	MODIFIER	LOC123379527	LOC123379527	transcript	XR_006584074.1	pseudogene	3	n.1248-41717_1248-41716insCG
chrA1	179958848	C	CCA	PASS	intron_variant	MODIFIER	SLIT3	SLIT3	transcript	XM_023259788.2	protein_coding	5	c.486-15943_486-15942insCA
chrA1	186708342	A	AAAATTACTTAAAATTTATTTAAATTTTACCTTACAACATAACTATGAAATATAATTACAAAACAAAATTATAATATTATTTACCATATTAATAT	PASS	intron_variant	MODIFIER	GABRB2	GABRB2	transcript	XM_011285651.4	protein_coding	11	c.1191+6615_1191+6616insAAATTACTTAAAATTTATTTAAATTTTACCTTACAACATAACTATGAAATATAATTACAAAACAAAATTATAATATTATTTACCATATTAATAT
chrA1	186708342	A	AAAATTACTTAAAATTTATTTAAATTTTACCTTACAACATAACTATGAAATATAATTACAAAACAAAATTATAATATTATTTACCATATTAATAT	PASS	intron_variant	MODIFIER	GABRB2	GABRB2	transcript	XM_045035975.1	protein_coding	9	c.1038+6615_1038+6616insAAATTACTTAAAATTTATTTAAATTTTACCTTACAACATAACTATGAAATATAATTACAAAACAAAATTATAATATTATTTACCATATTAATAT
chrA1	186708342	A	AAAATTACTTAAAATTTATTTAAATTTTACCTTACAACATAACTATGAAATATAATTACAAAACAAAATTATAATATTATTTACCATATTAATAT	PASS	intron_variant	MODIFIER	GABRB2	GABRB2	transcript	XM_011285648.4	protein_coding	9	c.1077+11848_1077+11849insAAATTACTTAAAATTTATTTAAATTTTACCTTACAACATAACTATGAAATATAATTACAAAACAAAATTATAATATTATTTACCATATTAATAT
chrA1	186708342	A	AAAATTACTTAAAATTTATTTAAATTTTACCTTACAACATAACTATGAAATATAATTACAAAACAAAATTATAATATTATTTACCATATTAATAT	PASS	intron_variant	MODIFIER	GABRB2	GABRB2	transcript	XM_019839372.3	protein_coding	10	c.1191+6615_1191+6616insAAATTACTTAAAATTTATTTAAATTTTACCTTACAACATAACTATGAAATATAATTACAAAACAAAATTATAATATTATTTACCATATTAATAT
chrA1	191761611	T	C	PASS	intergenic_region	MODIFIER	LOC123385190-LOC123379770	LOC123385190-LOC123379770	intergenic_region	LOC123385190-LOC123379770		-1	n.191761611T>C
chrA1	191761641	T	C	PASS	intergenic_region	MODIFIER	LOC123385190-LOC123379770	LOC123385190-LOC123379770	intergenic_region	LOC123385190-LOC123379770		-1	n.191761641T>C
chrA1	191761644	G	A	PASS	intergenic_region	MODIFIER	LOC123385190-LOC123379770	LOC123385190-LOC123379770	intergenic_region	LOC123385190-LOC123379770		-1	n.191761644G>A
chrA1	191761651	T	TA	PASS	intergenic_region	MODIFIER	LOC123385190-LOC123379770	LOC123385190-LOC123379770	intergenic_region	LOC123385190-LOC123379770		-1	n.191761651_191761652insA
chrA1	191761715	T	C	PASS	intergenic_region	MODIFIER	LOC123385190-LOC123379770	LOC123385190-LOC123379770	intergenic_region	LOC123385190-LOC123379770		-1	n.191761715T>C
chrA1	191761875	C	T	PASS	intergenic_region	MODIFIER	LOC123385190-LOC123379770	LOC123385190-LOC123379770	intergenic_region	LOC123385190-LOC123379770		-1	n.191761875C>T
chrA1	191761886	A	G	PASS	intergenic_region	MODIFIER	LOC123385190-LOC123379770	LOC123385190-LOC123379770	intergenic_region	LOC123385190-LOC123379770		-1	n.191761886A>G
chrA1	191761891	T	A	PASS	intergenic_region	MODIFIER	LOC123385190-LOC123379770	LOC123385190-LOC123379770	intergenic_region	LOC123385190-LOC123379770		-1	n.191761891T>A
chrA1	191761896	A	T	PASS	intergenic_region	MODIFIER	LOC123385190-LOC123379770	LOC123385190-LOC123379770	intergenic_region	LOC123385190-LOC123379770		-1	n.191761896A>T
chrA1	191762003	C	T	PASS	intergenic_region	MODIFIER	LOC123385190-LOC123379770	LOC123385190-LOC123379770	intergenic_region	LOC123385190-LOC123379770		-1	n.191762003C>T
chrA1	195311521	CCCCCCCCCCG	C	PASS	3_prime_UTR_variant	MODIFIER	SLC36A1	SLC36A1	transcript	XM_006927971.5	protein_coding	11	c.*3758_*3767delCGGGGGGGGG
chrA1	195311521	CCCCCCCCCCG	C	PASS	3_prime_UTR_variant	MODIFIER	SLC36A1	SLC36A1	transcript	XM_045036611.1	protein_coding	11	c.*3758_*3767delCGGGGGGGGG
chrA1	195311521	CCCCCCCCCCG	C	PASS	intron_variant	MODIFIER	SLC36A1	SLC36A1	transcript	XM_019840121.3	protein_coding	10	c.1159+13448_1159+13457delCGGGGGGGGG
chrA1	195311521	CCCCCCCCCCG	C	PASS	intron_variant	MODIFIER	SLC36A1	SLC36A1	transcript	XM_045036625.1	protein_coding	10	c.1159+13448_1159+13457delCGGGGGGGGG
chrA1	196781048	AT	A	PASS	intergenic_region	MODIFIER	LOC111556752-ARHGEF37	LOC111556752-ARHGEF37	intergenic_region	LOC111556752-ARHGEF37		-1	n.196781049delT
chrA1	197979445	C	T	PASS	intron_variant	MODIFIER	LOC123379994	LOC123379994	transcript	XM_045037162.1	protein_coding	1	c.-82-30082C>T
chrA1	198016694	CCTT	C	PASS	intron_variant	MODIFIER	LOC123379994	LOC123379994	transcript	XM_045037162.1	protein_coding	2	c.-10-4874_-10-4872delCTT
chrA1	198016694	CCTT	C	PASS	intron_variant	MODIFIER	LOC123379994	LOC123379994	transcript	XM_045037163.1	protein_coding	2	c.-10-4874_-10-4872delCTT
chrA1	198016694	CCTT	C	PASS	intron_variant	MODIFIER	LOC123379994	LOC123379994	transcript	XM_045037171.1	protein_coding	2	c.-10-4874_-10-4872delCTT
chrA1	200603826	CA	C	PASS	intergenic_region	MODIFIER	LOC111557059-LOC101090745	LOC111557059-LOC101090745	intergenic_region	LOC111557059-LOC101090745		-1	n.200603827delA
chrA1	200619086	G	A	PASS	intergenic_region	MODIFIER	LOC111557059-LOC101090745	LOC111557059-LOC101090745	intergenic_region	LOC111557059-LOC101090745		-1	n.200619086G>A
chrA1	210851035	A	T	PASS	intergenic_region	MODIFIER	LOC123380292-LOC123380296	LOC123380292-LOC123380296	intergenic_region	LOC123380292-LOC123380296		-1	n.210851035A>T
chrA1	216793061	G	GTAGTGATTTTATGGTTTGTGAGCGTGAGCCCCACA	PASS	intergenic_region	MODIFIER	LOC101083744-CDH9	LOC101083744-CDH9	intergenic_region	LOC101083744-CDH9		-1	n.216793061_216793062insTAGTGATTTTATGGTTTGTGAGCGTGAGCCCCACA
chrA1	217032093	C	G	PASS	intergenic_region	MODIFIER	LOC101083744-CDH9	LOC101083744-CDH9	intergenic_region	LOC101083744-CDH9		-1	n.217032093C>G
chrA1	218951353	T	A	PASS	intergenic_region	MODIFIER	LOC123380398-LOC101086038	LOC123380398-LOC101086038	intergenic_region	LOC123380398-LOC101086038		-1	n.218951353T>A
chrA1	224935232	T	A	PASS	intergenic_region	MODIFIER	LOC111556993-LOC111556603	LOC111556993-LOC111556603	intergenic_region	LOC111556993-LOC111556603		-1	n.224935232T>A
chrA1	229557455	C	T	PASS	intergenic_region	MODIFIER	LOC109492223-CTNND2	LOC109492223-CTNND2	intergenic_region	LOC109492223-CTNND2		-1	n.229557455C>T
chrA1	230903558	GTGGCCTCGGGACAGTCTCTCCT	G	PASS	intron_variant	MODIFIER	LOC101090169	LOC101090169	transcript	XM_003981544.6	protein_coding	2	c.153-14887_153-14866delTGGCCTCGGGACAGTCTCTCCT
chrA1	231746366	A	C	PASS	intergenic_region	MODIFIER	LOC111556622-TAS2R1	LOC111556622-TAS2R1	intergenic_region	LOC111556622-TAS2R1		-1	n.231746366A>C
chrA1	232013686	C	CCTTTT	PASS	intron_variant	MODIFIER	SEMA5A	SEMA5A	transcript	XM_023239573.2	protein_coding	2	c.-75-8980_-75-8979insCTTTT
chrA1	232013686	C	CCTTTT	PASS	intron_variant	MODIFIER	SEMA5A	SEMA5A	transcript	XM_023239575.2	protein_coding	3	c.-75-8980_-75-8979insCTTTT
chrA1	232013686	C	CCTTTT	PASS	intron_variant	MODIFIER	SEMA5A	SEMA5A	transcript	XM_023239601.2	protein_coding	1	c.-75-8980_-75-8979insCTTTT
chrA1	232013686	C	CCTTTT	PASS	intron_variant	MODIFIER	SEMA5A	SEMA5A	transcript	XM_023239577.2	protein_coding	2	c.-75-8980_-75-8979insCTTTT
chrA1	232013686	C	CCTTTT	PASS	intron_variant	MODIFIER	SEMA5A	SEMA5A	transcript	XM_023239592.2	protein_coding	3	c.-75-8980_-75-8979insCTTTT
chrA1	232013686	C	CCTTTT	PASS	intron_variant	MODIFIER	SEMA5A	SEMA5A	transcript	XM_023239585.2	protein_coding	2	c.-75-8980_-75-8979insCTTTT
chrA1	232013686	C	CCTTTT	PASS	intron_variant	MODIFIER	SEMA5A	SEMA5A	transcript	XM_023239595.2	protein_coding	3	c.-75-8980_-75-8979insCTTTT
chrA1	232013686	C	CCTTTT	PASS	intron_variant	MODIFIER	SEMA5A	SEMA5A	transcript	XM_023239598.2	protein_coding	1	c.-75-8980_-75-8979insCTTTT
chrA1	232013758	C	T	PASS	intron_variant	MODIFIER	SEMA5A	SEMA5A	transcript	XM_023239573.2	protein_coding	2	c.-75-8908C>T
chrA1	232013758	C	T	PASS	intron_variant	MODIFIER	SEMA5A	SEMA5A	transcript	XM_023239575.2	protein_coding	3	c.-75-8908C>T
chrA1	232013758	C	T	PASS	intron_variant	MODIFIER	SEMA5A	SEMA5A	transcript	XM_023239601.2	protein_coding	1	c.-75-8908C>T
chrA1	232013758	C	T	PASS	intron_variant	MODIFIER	SEMA5A	SEMA5A	transcript	XM_023239577.2	protein_coding	2	c.-75-8908C>T
chrA1	232013758	C	T	PASS	intron_variant	MODIFIER	SEMA5A	SEMA5A	transcript	XM_023239592.2	protein_coding	3	c.-75-8908C>T
chrA1	232013758	C	T	PASS	intron_variant	MODIFIER	SEMA5A	SEMA5A	transcript	XM_023239585.2	protein_coding	2	c.-75-8908C>T
chrA1	232013758	C	T	PASS	intron_variant	MODIFIER	SEMA5A	SEMA5A	transcript	XM_023239595.2	protein_coding	3	c.-75-8908C>T
chrA1	232013758	C	T	PASS	intron_variant	MODIFIER	SEMA5A	SEMA5A	transcript	XM_023239598.2	protein_coding	1	c.-75-8908C>T
chrA1	232013766	CCTTCCCCT	C	PASS	intron_variant	MODIFIER	SEMA5A	SEMA5A	transcript	XM_023239573.2	protein_coding	2	c.-75-8899_-75-8892delCTTCCCCT
chrA1	232013766	CCTTCCCCT	C	PASS	intron_variant	MODIFIER	SEMA5A	SEMA5A	transcript	XM_023239575.2	protein_coding	3	c.-75-8899_-75-8892delCTTCCCCT
chrA1	232013766	CCTTCCCCT	C	PASS	intron_variant	MODIFIER	SEMA5A	SEMA5A	transcript	XM_023239601.2	protein_coding	1	c.-75-8899_-75-8892delCTTCCCCT
chrA1	232013766	CCTTCCCCT	C	PASS	intron_variant	MODIFIER	SEMA5A	SEMA5A	transcript	XM_023239577.2	protein_coding	2	c.-75-8899_-75-8892delCTTCCCCT
chrA1	232013766	CCTTCCCCT	C	PASS	intron_variant	MODIFIER	SEMA5A	SEMA5A	transcript	XM_023239592.2	protein_coding	3	c.-75-8899_-75-8892delCTTCCCCT
chrA1	232013766	CCTTCCCCT	C	PASS	intron_variant	MODIFIER	SEMA5A	SEMA5A	transcript	XM_023239585.2	protein_coding	2	c.-75-8899_-75-8892delCTTCCCCT
chrA1	232013766	CCTTCCCCT	C	PASS	intron_variant	MODIFIER	SEMA5A	SEMA5A	transcript	XM_023239595.2	protein_coding	3	c.-75-8899_-75-8892delCTTCCCCT
chrA1	232013766	CCTTCCCCT	C	PASS	intron_variant	MODIFIER	SEMA5A	SEMA5A	transcript	XM_023239598.2	protein_coding	1	c.-75-8899_-75-8892delCTTCCCCT
chrA1	232013806	TC	T	PASS	intron_variant	MODIFIER	SEMA5A	SEMA5A	transcript	XM_023239573.2	protein_coding	2	c.-75-8859delC
chrA1	232013806	TC	T	PASS	intron_variant	MODIFIER	SEMA5A	SEMA5A	transcript	XM_023239575.2	protein_coding	3	c.-75-8859delC
chrA1	232013806	TC	T	PASS	intron_variant	MODIFIER	SEMA5A	SEMA5A	transcript	XM_023239601.2	protein_coding	1	c.-75-8859delC
chrA1	232013806	TC	T	PASS	intron_variant	MODIFIER	SEMA5A	SEMA5A	transcript	XM_023239577.2	protein_coding	2	c.-75-8859delC
chrA1	232013806	TC	T	PASS	intron_variant	MODIFIER	SEMA5A	SEMA5A	transcript	XM_023239592.2	protein_coding	3	c.-75-8859delC
chrA1	232013806	TC	T	PASS	intron_variant	MODIFIER	SEMA5A	SEMA5A	transcript	XM_023239585.2	protein_coding	2	c.-75-8859delC
chrA1	232013806	TC	T	PASS	intron_variant	MODIFIER	SEMA5A	SEMA5A	transcript	XM_023239595.2	protein_coding	3	c.-75-8859delC
chrA1	232013806	TC	T	PASS	intron_variant	MODIFIER	SEMA5A	SEMA5A	transcript	XM_023239598.2	protein_coding	1	c.-75-8859delC
chrA1	238217197	A	G	PASS	intergenic_region	MODIFIER	IRX4-NDUFS6	IRX4-NDUFS6	intergenic_region	IRX4-NDUFS6		-1	n.238217197A>G
chrA1	238403088	CCA	C	PASS	upstream_gene_variant	MODIFIER	LPCAT1	LPCAT1	transcript	XM_023239800.2	protein_coding	-1	c.-3547_-3546delCA
chrA1	238403088	CCA	C	PASS	intron_variant	MODIFIER	LPCAT1	LPCAT1	transcript	XM_019813062.3	protein_coding	1	c.-1+4704_-1+4705delCA
chrA1	238403093	C	CACG	PASS	upstream_gene_variant	MODIFIER	LPCAT1	LPCAT1	transcript	XM_023239800.2	protein_coding	-1	c.-3543_-3542insACG
chrA1	238403093	C	CACG	PASS	intron_variant	MODIFIER	LPCAT1	LPCAT1	transcript	XM_019813062.3	protein_coding	1	c.-1+4708_-1+4709insACG
chrA1	238406316	G	A	PASS	upstream_gene_variant	MODIFIER	LPCAT1	LPCAT1	transcript	XM_023239800.2	protein_coding	-1	c.-320G>A
chrA1	238406316	G	A	PASS	upstream_gene_variant	MODIFIER	LPCAT1	LPCAT1	transcript	XM_019813061.3	protein_coding	-1	c.-2645G>A
chrA1	238406316	G	A	PASS	intron_variant	MODIFIER	LPCAT1	LPCAT1	transcript	XM_019813062.3	protein_coding	1	c.-1+7931G>A
chrA1	238406333	A	G	PASS	upstream_gene_variant	MODIFIER	LPCAT1	LPCAT1	transcript	XM_023239800.2	protein_coding	-1	c.-303A>G
chrA1	238406333	A	G	PASS	upstream_gene_variant	MODIFIER	LPCAT1	LPCAT1	transcript	XM_019813061.3	protein_coding	-1	c.-2628A>G
chrA1	238406333	A	G	PASS	intron_variant	MODIFIER	LPCAT1	LPCAT1	transcript	XM_019813062.3	protein_coding	1	c.-1+7948A>G
chrA1	238406356	AGGGCGC	A	PASS	upstream_gene_variant	MODIFIER	LPCAT1	LPCAT1	transcript	XM_023239800.2	protein_coding	-1	c.-279_-274delGGGCGC
chrA1	238406356	AGGGCGC	A	PASS	upstream_gene_variant	MODIFIER	LPCAT1	LPCAT1	transcript	XM_019813061.3	protein_coding	-1	c.-2604_-2599delGGGCGC
chrA1	238406356	AGGGCGC	A	PASS	intron_variant	MODIFIER	LPCAT1	LPCAT1	transcript	XM_019813062.3	protein_coding	1	c.-1+7972_-1+7977delGGGCGC
chrA1	238413031	G	T	PASS	upstream_gene_variant	MODIFIER	LPCAT1	LPCAT1	transcript	XM_045039283.1	protein_coding	-1	c.-645G>T
chrA1	238413031	G	T	PASS	intron_variant	MODIFIER	LPCAT1	LPCAT1	transcript	XM_023239800.2	protein_coding	1	c.135+6261G>T
chrA1	238413031	G	T	PASS	intron_variant	MODIFIER	LPCAT1	LPCAT1	transcript	XM_019813062.3	protein_coding	1	c.1-11240G>T
chrA1	238413031	G	T	PASS	intron_variant	MODIFIER	LPCAT1	LPCAT1	transcript	XM_019813061.3	protein_coding	1	c.42+4029G>T
chrA1	238452777	C	T	PASS	downstream_gene_variant	MODIFIER	LPCAT1	LPCAT1	transcript	XM_023239800.2	protein_coding	-1	c.*1039C>T
chrA1	238452777	C	T	PASS	downstream_gene_variant	MODIFIER	LPCAT1	LPCAT1	transcript	XM_019813062.3	protein_coding	-1	c.*1039C>T
chrA1	238452777	C	T	PASS	downstream_gene_variant	MODIFIER	LPCAT1	LPCAT1	transcript	XM_019813061.3	protein_coding	-1	c.*1039C>T
chrA1	238452777	C	T	PASS	downstream_gene_variant	MODIFIER	LPCAT1	LPCAT1	transcript	XM_045039283.1	protein_coding	-1	c.*1039C>T
chrA1	238452777	C	T	PASS	intron_variant	MODIFIER	LOC109492418	LOC109492418	transcript	XR_002146266.3	pseudogene	1	n.438+2057G>A
chrA1	238452792	A	G	PASS	downstream_gene_variant	MODIFIER	LPCAT1	LPCAT1	transcript	XM_023239800.2	protein_coding	-1	c.*1054A>G
chrA1	238452792	A	G	PASS	downstream_gene_variant	MODIFIER	LPCAT1	LPCAT1	transcript	XM_019813062.3	protein_coding	-1	c.*1054A>G
chrA1	238452792	A	G	PASS	downstream_gene_variant	MODIFIER	LPCAT1	LPCAT1	transcript	XM_019813061.3	protein_coding	-1	c.*1054A>G
chrA1	238452792	A	G	PASS	downstream_gene_variant	MODIFIER	LPCAT1	LPCAT1	transcript	XM_045039283.1	protein_coding	-1	c.*1054A>G
chrA1	238452792	A	G	PASS	intron_variant	MODIFIER	LOC109492418	LOC109492418	transcript	XR_002146266.3	pseudogene	1	n.438+2042T>C
chrA1	238455295	G	A	PASS	upstream_gene_variant	MODIFIER	LOC109492418	LOC109492418	transcript	XR_002146266.3	pseudogene	-1	n.-24C>T
chrA1	238455295	G	A	PASS	downstream_gene_variant	MODIFIER	LPCAT1	LPCAT1	transcript	XM_023239800.2	protein_coding	-1	c.*3557G>A
chrA1	238455295	G	A	PASS	downstream_gene_variant	MODIFIER	LPCAT1	LPCAT1	transcript	XM_019813062.3	protein_coding	-1	c.*3557G>A
chrA1	238455295	G	A	PASS	downstream_gene_variant	MODIFIER	LPCAT1	LPCAT1	transcript	XM_019813061.3	protein_coding	-1	c.*3557G>A
chrA1	238455295	G	A	PASS	downstream_gene_variant	MODIFIER	LPCAT1	LPCAT1	transcript	XM_045039283.1	protein_coding	-1	c.*3557G>A
chrA1	238455295	G	A	PASS	intergenic_region	MODIFIER	LOC109492418-SLC6A3	LOC109492418-SLC6A3	intergenic_region	LOC109492418-SLC6A3		-1	n.238455295G>A
chrA1	238455316	C	G	PASS	upstream_gene_variant	MODIFIER	LOC109492418	LOC109492418	transcript	XR_002146266.3	pseudogene	-1	n.-45G>C
chrA1	238455316	C	G	PASS	downstream_gene_variant	MODIFIER	LPCAT1	LPCAT1	transcript	XM_023239800.2	protein_coding	-1	c.*3578C>G
chrA1	238455316	C	G	PASS	downstream_gene_variant	MODIFIER	LPCAT1	LPCAT1	transcript	XM_019813062.3	protein_coding	-1	c.*3578C>G
chrA1	238455316	C	G	PASS	downstream_gene_variant	MODIFIER	LPCAT1	LPCAT1	transcript	XM_019813061.3	protein_coding	-1	c.*3578C>G
chrA1	238455316	C	G	PASS	downstream_gene_variant	MODIFIER	LPCAT1	LPCAT1	transcript	XM_045039283.1	protein_coding	-1	c.*3578C>G
chrA1	238455316	C	G	PASS	intergenic_region	MODIFIER	LOC109492418-SLC6A3	LOC109492418-SLC6A3	intergenic_region	LOC109492418-SLC6A3		-1	n.238455316C>G
chrA1	238558796	C	T	PASS	upstream_gene_variant	MODIFIER	TERT	TERT	transcript	XM_023239817.2	protein_coding	-1	c.-1965C>T
chrA1	238558796	C	T	PASS	upstream_gene_variant	MODIFIER	TERT	TERT	transcript	XM_023239842.2	protein_coding	-1	c.-1965C>T
chrA1	238558796	C	T	PASS	upstream_gene_variant	MODIFIER	TERT	TERT	transcript	XM_023239846.2	protein_coding	-1	c.-1965C>T
chrA1	238558796	C	T	PASS	upstream_gene_variant	MODIFIER	TERT	TERT	transcript	XM_023239847.2	protein_coding	-1	c.-1965C>T
chrA1	238558796	C	T	PASS	upstream_gene_variant	MODIFIER	TERT	TERT	transcript	XM_023239848.2	protein_coding	-1	c.-1965C>T
chrA1	238558796	C	T	PASS	upstream_gene_variant	MODIFIER	TERT	TERT	transcript	XM_023239855.2	protein_coding	-1	c.-1965C>T
chrA1	238558796	C	T	PASS	upstream_gene_variant	MODIFIER	TERT	TERT	transcript	XM_023239857.2	protein_coding	-1	c.-1965C>T
chrA1	238558796	C	T	PASS	upstream_gene_variant	MODIFIER	TERT	TERT	transcript	XM_023239861.2	protein_coding	-1	c.-1965C>T
chrA1	238558796	C	T	PASS	upstream_gene_variant	MODIFIER	TERT	TERT	transcript	XM_023239853.2	protein_coding	-1	c.-1965C>T
chrA1	238558796	C	T	PASS	upstream_gene_variant	MODIFIER	TERT	TERT	transcript	XM_023239818.2	protein_coding	-1	c.-1965C>T
chrA1	238558796	C	T	PASS	upstream_gene_variant	MODIFIER	TERT	TERT	transcript	XM_023239829.2	protein_coding	-1	c.-1965C>T
chrA1	238558796	C	T	PASS	upstream_gene_variant	MODIFIER	TERT	TERT	transcript	XM_023239833.2	protein_coding	-1	c.-1965C>T
chrA1	238558796	C	T	PASS	upstream_gene_variant	MODIFIER	TERT	TERT	transcript	XM_023239836.2	protein_coding	-1	c.-1965C>T
chrA1	238558796	C	T	PASS	upstream_gene_variant	MODIFIER	TERT	TERT	transcript	XM_023239824.2	protein_coding	-1	c.-1965C>T
chrA1	238558796	C	T	PASS	upstream_gene_variant	MODIFIER	TERT	TERT	transcript	XM_023239837.2	protein_coding	-1	c.-1965C>T
chrA1	238558796	C	T	PASS	intron_variant	MODIFIER	LOC123380614	LOC123380614	transcript	XR_006586629.1	pseudogene	1	n.1375-272G>A
chrA1	238558796	C	T	PASS	intron_variant	MODIFIER	LOC111556679	LOC111556679	transcript	XR_002736362.2	pseudogene	1	n.140-72C>T
chrA1	238562691	G	A	PASS	upstream_gene_variant	MODIFIER	LOC123380614	LOC123380614	transcript	XR_006586629.1	pseudogene	-1	n.-2043C>T
chrA1	238562691	G	A	PASS	downstream_gene_variant	MODIFIER	LOC111556679	LOC111556679	transcript	XR_002736362.2	pseudogene	-1	n.*2991G>A
chrA1	238562691	G	A	PASS	intron_variant	MODIFIER	TERT	TERT	transcript	XM_023239817.2	protein_coding	1	c.1621+310G>A
chrA1	238562691	G	A	PASS	intron_variant	MODIFIER	TERT	TERT	transcript	XM_023239842.2	protein_coding	1	c.1621+310G>A
chrA1	238562691	G	A	PASS	intron_variant	MODIFIER	TERT	TERT	transcript	XM_023239846.2	protein_coding	1	c.1621+310G>A
chrA1	238562691	G	A	PASS	intron_variant	MODIFIER	TERT	TERT	transcript	XM_023239847.2	protein_coding	1	c.1621+310G>A
chrA1	238562691	G	A	PASS	intron_variant	MODIFIER	TERT	TERT	transcript	XM_023239848.2	protein_coding	1	c.1621+310G>A
chrA1	238562691	G	A	PASS	intron_variant	MODIFIER	TERT	TERT	transcript	XM_023239855.2	protein_coding	2	c.1507+310G>A
chrA1	238562691	G	A	PASS	intron_variant	MODIFIER	TERT	TERT	transcript	XM_023239857.2	protein_coding	1	c.1621+310G>A
chrA1	238562691	G	A	PASS	intron_variant	MODIFIER	TERT	TERT	transcript	XM_023239861.2	protein_coding	1	c.1621+310G>A
chrA1	238562691	G	A	PASS	intron_variant	MODIFIER	TERT	TERT	transcript	XM_023239853.2	protein_coding	1	c.1621+310G>A
chrA1	238562691	G	A	PASS	intron_variant	MODIFIER	TERT	TERT	transcript	XM_023239818.2	protein_coding	1	c.1621+310G>A
chrA1	238562691	G	A	PASS	intron_variant	MODIFIER	TERT	TERT	transcript	XM_023239829.2	protein_coding	1	c.1621+310G>A
chrA1	238562691	G	A	PASS	intron_variant	MODIFIER	TERT	TERT	transcript	XM_023239833.2	protein_coding	2	c.1507+310G>A
chrA1	238562691	G	A	PASS	intron_variant	MODIFIER	TERT	TERT	transcript	XM_023239836.2	protein_coding	2	c.1507+310G>A
chrA1	238562691	G	A	PASS	intron_variant	MODIFIER	TERT	TERT	transcript	XM_023239824.2	protein_coding	1	c.1621+310G>A
chrA1	238562691	G	A	PASS	intron_variant	MODIFIER	TERT	TERT	transcript	XM_023239837.2	protein_coding	1	c.1621+310G>A
chrA1	238592145	C	T	PASS	intron_variant	MODIFIER	SLC6A18	SLC6A18	transcript	XM_045039367.1	protein_coding	6	c.960-551G>A
chrA1	238592145	C	T	PASS	intron_variant	MODIFIER	SLC6A18	SLC6A18	transcript	XM_019813133.2	protein_coding	6	c.846-551G>A
chrA1	238595795	C	T	PASS	intron_variant	MODIFIER	SLC6A18	SLC6A18	transcript	XM_045039367.1	protein_coding	3	c.440-87G>A
chrA1	238595795	C	T	PASS	intron_variant	MODIFIER	SLC6A18	SLC6A18	transcript	XM_019813133.2	protein_coding	3	c.440-201G>A
chrA1	238782801	T	C	PASS	downstream_gene_variant	MODIFIER	LOC123380635	LOC123380635	transcript	XM_045039447.1	protein_coding	-1	c.*2543T>C
chrA1	238782801	T	C	PASS	downstream_gene_variant	MODIFIER	TRIP13	TRIP13	transcript	XM_045039491.1	protein_coding	-1	c.*2573A>G
chrA1	238782801	T	C	PASS	downstream_gene_variant	MODIFIER	TRIP13	TRIP13	transcript	XM_045039494.1	protein_coding	-1	c.*2439A>G
chrA1	238782801	T	C	PASS	downstream_gene_variant	MODIFIER	TRIP13	TRIP13	transcript	XR_006586679.1	pseudogene	-1	n.*2142A>G
chrA1	238782801	T	C	PASS	downstream_gene_variant	MODIFIER	TRIP13	TRIP13	transcript	XR_006586682.1	pseudogene	-1	n.*2142A>G
chrA1	238782801	T	C	PASS	downstream_gene_variant	MODIFIER	TRIP13	TRIP13	transcript	XM_045039480.1	protein_coding	-1	c.*2513A>G
chrA1	238782801	T	C	PASS	downstream_gene_variant	MODIFIER	TRIP13	TRIP13	transcript	XM_045039482.1	protein_coding	-1	c.*2366A>G
chrA1	238782801	T	C	PASS	downstream_gene_variant	MODIFIER	TRIP13	TRIP13	transcript	XM_045039483.1	protein_coding	-1	c.*2221A>G
chrA1	238782801	T	C	PASS	downstream_gene_variant	MODIFIER	TRIP13	TRIP13	transcript	XR_006586678.1	pseudogene	-1	n.*2142A>G
chrA1	238782801	T	C	PASS	non_coding_transcript_exon_variant	MODIFIER	LOC123380636	LOC123380636	transcript	XR_006586665.1	pseudogene	1	n.366A>G
chrA1	238800909	C	CCA	PASS	intron_variant	MODIFIER	TRIP13	TRIP13	transcript	XM_023239942.2	protein_coding	9	c.867-335_867-334insTG
chrA1	238800909	C	CCA	PASS	intron_variant	MODIFIER	TRIP13	TRIP13	transcript	XM_045039491.1	protein_coding	9	c.867-335_867-334insTG
chrA1	238800909	C	CCA	PASS	intron_variant	MODIFIER	TRIP13	TRIP13	transcript	XM_045039494.1	protein_coding	9	c.867-335_867-334insTG
chrA1	238800909	C	CCA	PASS	intron_variant	MODIFIER	TRIP13	TRIP13	transcript	XR_006586679.1	pseudogene	9	n.968-335_968-334insTG
chrA1	238800909	C	CCA	PASS	intron_variant	MODIFIER	TRIP13	TRIP13	transcript	XR_006586682.1	pseudogene	9	n.968-335_968-334insTG
chrA1	238800909	C	CCA	PASS	intron_variant	MODIFIER	TRIP13	TRIP13	transcript	XM_045039480.1	protein_coding	9	c.867-335_867-334insTG
chrA1	238800909	C	CCA	PASS	intron_variant	MODIFIER	TRIP13	TRIP13	transcript	XM_045039482.1	protein_coding	9	c.867-335_867-334insTG
chrA1	238800909	C	CCA	PASS	intron_variant	MODIFIER	TRIP13	TRIP13	transcript	XM_045039483.1	protein_coding	9	c.867-335_867-334insTG
chrA1	238800909	C	CCA	PASS	intron_variant	MODIFIER	TRIP13	TRIP13	transcript	XR_006586678.1	pseudogene	9	n.969-335_969-334insTG
chrA1	238800909	C	CCA	PASS	intron_variant	MODIFIER	TRIP13	TRIP13	transcript	XM_045039478.1	protein_coding	9	c.867-335_867-334insTG
chrA1	238800928	T	G	PASS	intron_variant	MODIFIER	TRIP13	TRIP13	transcript	XM_023239942.2	protein_coding	9	c.867-353A>C
chrA1	238800928	T	G	PASS	intron_variant	MODIFIER	TRIP13	TRIP13	transcript	XM_045039491.1	protein_coding	9	c.867-353A>C
chrA1	238800928	T	G	PASS	intron_variant	MODIFIER	TRIP13	TRIP13	transcript	XM_045039494.1	protein_coding	9	c.867-353A>C
chrA1	238800928	T	G	PASS	intron_variant	MODIFIER	TRIP13	TRIP13	transcript	XR_006586679.1	pseudogene	9	n.968-353A>C
chrA1	238800928	T	G	PASS	intron_variant	MODIFIER	TRIP13	TRIP13	transcript	XR_006586682.1	pseudogene	9	n.968-353A>C
chrA1	238800928	T	G	PASS	intron_variant	MODIFIER	TRIP13	TRIP13	transcript	XM_045039480.1	protein_coding	9	c.867-353A>C
chrA1	238800928	T	G	PASS	intron_variant	MODIFIER	TRIP13	TRIP13	transcript	XM_045039482.1	protein_coding	9	c.867-353A>C
chrA1	238800928	T	G	PASS	intron_variant	MODIFIER	TRIP13	TRIP13	transcript	XM_045039483.1	protein_coding	9	c.867-353A>C
chrA1	238800928	T	G	PASS	intron_variant	MODIFIER	TRIP13	TRIP13	transcript	XR_006586678.1	pseudogene	9	n.969-353A>C
chrA1	238800928	T	G	PASS	intron_variant	MODIFIER	TRIP13	TRIP13	transcript	XM_045039478.1	protein_coding	9	c.867-353A>C
chrA1	238977002	A	G	PASS	intergenic_region	MODIFIER	LOC102902236-SLC9A3	LOC102902236-SLC9A3	intergenic_region	LOC102902236-SLC9A3		-1	n.238977002A>G
chrA1	239072795	T	TG	PASS	intron_variant	MODIFIER	EXOC3	EXOC3	transcript	XM_003981565.6	protein_coding	4	c.1047-70_1047-69insC
chrA1	239072795	T	TG	PASS	intron_variant	MODIFIER	EXOC3	EXOC3	transcript	XM_019813260.3	protein_coding	4	c.1047-70_1047-69insC
chrA1	239072795	T	TG	PASS	intron_variant	MODIFIER	EXOC3	EXOC3	transcript	XM_045039563.1	protein_coding	5	c.1047-70_1047-69insC
chrA1	239072795	T	TG	PASS	intron_variant	MODIFIER	EXOC3	EXOC3	transcript	XM_006928127.4	protein_coding	4	c.1047-70_1047-69insC
chrA1	239072795	T	TG	PASS	intron_variant	MODIFIER	EXOC3	EXOC3	transcript	XM_045039567.1	protein_coding	4	c.1047-70_1047-69insC
chrA1	239072795	T	TG	PASS	intron_variant	MODIFIER	EXOC3	EXOC3	transcript	XM_045039571.1	protein_coding	4	c.1047-70_1047-69insC
chrA1	239072806	T	C	PASS	intron_variant	MODIFIER	EXOC3	EXOC3	transcript	XM_003981565.6	protein_coding	4	c.1047-80A>G
chrA1	239072806	T	C	PASS	intron_variant	MODIFIER	EXOC3	EXOC3	transcript	XM_019813260.3	protein_coding	4	c.1047-80A>G
chrA1	239072806	T	C	PASS	intron_variant	MODIFIER	EXOC3	EXOC3	transcript	XM_045039563.1	protein_coding	5	c.1047-80A>G
chrA1	239072806	T	C	PASS	intron_variant	MODIFIER	EXOC3	EXOC3	transcript	XM_006928127.4	protein_coding	4	c.1047-80A>G
chrA1	239072806	T	C	PASS	intron_variant	MODIFIER	EXOC3	EXOC3	transcript	XM_045039567.1	protein_coding	4	c.1047-80A>G
chrA1	239072806	T	C	PASS	intron_variant	MODIFIER	EXOC3	EXOC3	transcript	XM_045039571.1	protein_coding	4	c.1047-80A>G
chrA1	239072822	C	T	PASS	intron_variant	MODIFIER	EXOC3	EXOC3	transcript	XM_003981565.6	protein_coding	4	c.1047-96G>A
chrA1	239072822	C	T	PASS	intron_variant	MODIFIER	EXOC3	EXOC3	transcript	XM_019813260.3	protein_coding	4	c.1047-96G>A
chrA1	239072822	C	T	PASS	intron_variant	MODIFIER	EXOC3	EXOC3	transcript	XM_045039563.1	protein_coding	5	c.1047-96G>A
chrA1	239072822	C	T	PASS	intron_variant	MODIFIER	EXOC3	EXOC3	transcript	XM_006928127.4	protein_coding	4	c.1047-96G>A
chrA1	239072822	C	T	PASS	intron_variant	MODIFIER	EXOC3	EXOC3	transcript	XM_045039567.1	protein_coding	4	c.1047-96G>A
chrA1	239072822	C	T	PASS	intron_variant	MODIFIER	EXOC3	EXOC3	transcript	XM_045039571.1	protein_coding	4	c.1047-96G>A
chrA1	239104445	C	T	PASS	intron_variant	MODIFIER	AHRR	AHRR	transcript	XM_045039541.1	protein_coding	7	c.763+222G>A
chrA1	239104445	C	T	PASS	intron_variant	MODIFIER	AHRR	AHRR	transcript	XM_045039545.1	protein_coding	8	c.667+222G>A
chrA1	239104445	C	T	PASS	intron_variant	MODIFIER	AHRR	AHRR	transcript	XM_045039557.1	protein_coding	6	c.571+222G>A
chrA1	239104445	C	T	PASS	intron_variant	MODIFIER	AHRR	AHRR	transcript	XM_045039553.1	protein_coding	5	c.667+222G>A
chrA1	239104445	C	T	PASS	intron_variant	MODIFIER	AHRR	AHRR	transcript	XM_045039555.1	protein_coding	4	c.577+222G>A
chrA1	239104445	C	T	PASS	intron_variant	MODIFIER	AHRR	AHRR	transcript	XM_045039550.1	protein_coding	8	c.667+222G>A
chrA1	239104473	C	A	PASS	intron_variant	MODIFIER	AHRR	AHRR	transcript	XM_045039541.1	protein_coding	7	c.763+194G>T
chrA1	239104473	C	A	PASS	intron_variant	MODIFIER	AHRR	AHRR	transcript	XM_045039545.1	protein_coding	8	c.667+194G>T
chrA1	239104473	C	A	PASS	intron_variant	MODIFIER	AHRR	AHRR	transcript	XM_045039557.1	protein_coding	6	c.571+194G>T
chrA1	239104473	C	A	PASS	intron_variant	MODIFIER	AHRR	AHRR	transcript	XM_045039553.1	protein_coding	5	c.667+194G>T
chrA1	239104473	C	A	PASS	intron_variant	MODIFIER	AHRR	AHRR	transcript	XM_045039555.1	protein_coding	4	c.577+194G>T
chrA1	239104473	C	A	PASS	intron_variant	MODIFIER	AHRR	AHRR	transcript	XM_045039550.1	protein_coding	8	c.667+194G>T
chrA1	239127678	C	T	PASS	intron_variant	MODIFIER	AHRR	AHRR	transcript	XM_045039541.1	protein_coding	3	c.447+13586G>A
chrA1	239127678	C	T	PASS	intron_variant	MODIFIER	AHRR	AHRR	transcript	XM_045039545.1	protein_coding	4	c.351+13586G>A
chrA1	239127678	C	T	PASS	intron_variant	MODIFIER	AHRR	AHRR	transcript	XM_045039557.1	protein_coding	4	c.351+13586G>A
chrA1	239127678	C	T	PASS	intron_variant	MODIFIER	AHRR	AHRR	transcript	XM_045039553.1	protein_coding	3	c.447+13586G>A
chrA1	239127678	C	T	PASS	intron_variant	MODIFIER	AHRR	AHRR	transcript	XM_045039555.1	protein_coding	3	c.447+13586G>A
chrA1	239127678	C	T	PASS	intron_variant	MODIFIER	AHRR	AHRR	transcript	XM_045039550.1	protein_coding	4	c.351+13586G>A
chrA1	239127684	G	A	PASS	intron_variant	MODIFIER	AHRR	AHRR	transcript	XM_045039541.1	protein_coding	3	c.447+13580C>T
chrA1	239127684	G	A	PASS	intron_variant	MODIFIER	AHRR	AHRR	transcript	XM_045039545.1	protein_coding	4	c.351+13580C>T
chrA1	239127684	G	A	PASS	intron_variant	MODIFIER	AHRR	AHRR	transcript	XM_045039557.1	protein_coding	4	c.351+13580C>T
chrA1	239127684	G	A	PASS	intron_variant	MODIFIER	AHRR	AHRR	transcript	XM_045039553.1	protein_coding	3	c.447+13580C>T
chrA1	239127684	G	A	PASS	intron_variant	MODIFIER	AHRR	AHRR	transcript	XM_045039555.1	protein_coding	3	c.447+13580C>T
chrA1	239127684	G	A	PASS	intron_variant	MODIFIER	AHRR	AHRR	transcript	XM_045039550.1	protein_coding	4	c.351+13580C>T
chrA2	1046256	G	C	PASS	intergenic_region	MODIFIER	LOC123381375-ONECUT3	LOC123381375-ONECUT3	intergenic_region	LOC123381375-ONECUT3		-1	n.1046256G>C
chrA2	1046271	GGGA	G	PASS	intergenic_region	MODIFIER	LOC123381375-ONECUT3	LOC123381375-ONECUT3	intergenic_region	LOC123381375-ONECUT3		-1	n.1046272_1046274delGGA
chrA2	1046279	A	G	PASS	intergenic_region	MODIFIER	LOC123381375-ONECUT3	LOC123381375-ONECUT3	intergenic_region	LOC123381375-ONECUT3		-1	n.1046279A>G
chrA2	3589586	GCCCA	G	PASS	upstream_gene_variant	MODIFIER	LOC102902581	LOC102902581	transcript	XR_439631.5	pseudogene	-1	n.-2987_-2984delCCCA
chrA2	3589586	GCCCA	G	PASS	intron_variant	MODIFIER	TICAM1	TICAM1	transcript	XM_023250878.2	protein_coding	1	c.-133+2768_-133+2771delTGGG
chrA2	3589592	CCCAGCAATGATGGGCGCTGGG	C	PASS	upstream_gene_variant	MODIFIER	LOC102902581	LOC102902581	transcript	XR_439631.5	pseudogene	-1	n.-2981_-2961delCCAGCAATGATGGGCGCTGGG
chrA2	3589592	CCCAGCAATGATGGGCGCTGGG	C	PASS	intron_variant	MODIFIER	TICAM1	TICAM1	transcript	XM_023250878.2	protein_coding	1	c.-133+2745_-133+2765delCCCAGCGCCCATCATTGCTGG
chrA2	3589661	GAAGT	G	PASS	upstream_gene_variant	MODIFIER	LOC102902581	LOC102902581	transcript	XR_439631.5	pseudogene	-1	n.-2912_-2909delAAGT
chrA2	3589661	GAAGT	G	PASS	intron_variant	MODIFIER	TICAM1	TICAM1	transcript	XM_023250878.2	protein_coding	1	c.-133+2693_-133+2696delACTT
chrA2	4537588	C	CTATATCTATATCTATATCTATATCTATATCTATATCTATATCTATATATATCTA	PASS	upstream_gene_variant	MODIFIER	LOC123381919	LOC123381919	transcript	XR_006589494.1	pseudogene	-1	n.-547_-546insTAGATATATATAGATATAGATATAGATATAGATATAGATATAGATATAGATATA
chrA2	4537588	C	CTATATCTATATCTATATCTATATCTATATCTATATCTATATCTATATATATCTA	PASS	upstream_gene_variant	MODIFIER	LOC123381919	LOC123381919	transcript	XR_006589495.1	pseudogene	-1	n.-547_-546insTAGATATATATAGATATAGATATAGATATAGATATAGATATAGATATAGATATA
chrA2	4537588	C	CTATATCTATATCTATATCTATATCTATATCTATATCTATATCTATATATATCTA	PASS	intron_variant	MODIFIER	LOC102900010	LOC102900010	transcript	XM_045044510.1	protein_coding	3	c.285+406_285+407insTATATCTATATCTATATCTATATCTATATCTATATCTATATCTATATATATCTA
chrA2	4537588	C	CTATATCTATATCTATATCTATATCTATATCTATATCTATATCTATATATATCTA	PASS	intron_variant	MODIFIER	LOC102900010	LOC102900010	transcript	XM_045044525.1	protein_coding	3	c.285+406_285+407insTATATCTATATCTATATCTATATCTATATCTATATCTATATCTATATATATCTA
chrA2	4537588	C	CTATATCTATATCTATATCTATATCTATATCTATATCTATATCTATATATATCTA	PASS	intron_variant	MODIFIER	LOC102900010	LOC102900010	transcript	XR_006589489.1	pseudogene	3	n.503+406_503+407insTATATCTATATCTATATCTATATCTATATCTATATCTATATCTATATATATCTA
chrA2	4537588	C	CTATATCTATATCTATATCTATATCTATATCTATATCTATATCTATATATATCTA	PASS	intron_variant	MODIFIER	LOC102900010	LOC102900010	transcript	XR_006589490.1	pseudogene	3	n.503+406_503+407insTATATCTATATCTATATCTATATCTATATCTATATCTATATCTATATATATCTA
chrA2	4537588	C	CTATATCTATATCTATATCTATATCTATATCTATATCTATATCTATATATATCTA	PASS	intron_variant	MODIFIER	LOC102900010	LOC102900010	transcript	XM_023244096.2	protein_coding	3	c.285+406_285+407insTATATCTATATCTATATCTATATCTATATCTATATCTATATCTATATATATCTA
chrA2	4537588	C	CTATATCTATATCTATATCTATATCTATATCTATATCTATATCTATATATATCTA	PASS	intron_variant	MODIFIER	LOC102900010	LOC102900010	transcript	XM_045044513.1	protein_coding	3	c.285+406_285+407insTATATCTATATCTATATCTATATCTATATCTATATCTATATCTATATATATCTA
chrA2	4537588	C	CTATATCTATATCTATATCTATATCTATATCTATATCTATATCTATATATATCTA	PASS	intron_variant	MODIFIER	LOC102900010	LOC102900010	transcript	XM_045044515.1	protein_coding	3	c.285+406_285+407insTATATCTATATCTATATCTATATCTATATCTATATCTATATCTATATATATCTA
chrA2	4537588	C	CTATATCTATATCTATATCTATATCTATATCTATATCTATATCTATATATATCTA	PASS	intron_variant	MODIFIER	LOC102900010	LOC102900010	transcript	XM_045044523.1	protein_coding	1	c.-71+406_-71+407insTATATCTATATCTATATCTATATCTATATCTATATCTATATCTATATATATCTA
chrA2	4733362	C	CA	PASS	upstream_gene_variant	MODIFIER	KHSRP	KHSRP	transcript	XM_023244162.2	protein_coding	-1	c.-3519_-3518insT
chrA2	4733362	C	CA	PASS	upstream_gene_variant	MODIFIER	LOC123381945	LOC123381945	transcript	XR_006589567.1	pseudogene	-1	n.-4635_-4634insA
chrA2	4733362	C	CA	PASS	upstream_gene_variant	MODIFIER	KHSRP	KHSRP	transcript	XM_023244163.2	protein_coding	-1	c.-3519_-3518insT
chrA2	4733362	C	CA	PASS	intron_variant	MODIFIER	SLC25A41	SLC25A41	transcript	XM_003981723.5	protein_coding	4	c.619-365_619-364insT
chrA2	4733363	G	GGATTCTAAGGTGGT	PASS	upstream_gene_variant	MODIFIER	KHSRP	KHSRP	transcript	XM_023244162.2	protein_coding	-1	c.-3520_-3519insACCACCTTAGAATC
chrA2	4733363	G	GGATTCTAAGGTGGT	PASS	upstream_gene_variant	MODIFIER	LOC123381945	LOC123381945	transcript	XR_006589567.1	pseudogene	-1	n.-4634_-4633insGATTCTAAGGTGGT
chrA2	4733363	G	GGATTCTAAGGTGGT	PASS	upstream_gene_variant	MODIFIER	KHSRP	KHSRP	transcript	XM_023244163.2	protein_coding	-1	c.-3520_-3519insACCACCTTAGAATC
chrA2	4733363	G	GGATTCTAAGGTGGT	PASS	intron_variant	MODIFIER	SLC25A41	SLC25A41	transcript	XM_003981723.5	protein_coding	4	c.619-366_619-365insACCACCTTAGAATC
chrA2	4771463	C	T	PASS	upstream_gene_variant	MODIFIER	DENND1C	DENND1C	transcript	XM_003981724.6	protein_coding	-1	c.-3770G>A
chrA2	4771463	C	T	PASS	upstream_gene_variant	MODIFIER	DENND1C	DENND1C	transcript	XM_019816370.3	protein_coding	-1	c.-4209G>A
chrA2	4771463	C	T	PASS	downstream_gene_variant	MODIFIER	TUBB4A	TUBB4A	transcript	XM_023244250.2	protein_coding	-1	c.*1923G>A
chrA2	4771463	C	T	PASS	intergenic_region	MODIFIER	DENND1C-TUBB4A	DENND1C-TUBB4A	intergenic_region	DENND1C-TUBB4A		-1	n.4771463C>T
chrA2	4835485	CTCT	C	PASS	intron_variant	MODIFIER	CD70	CD70	transcript	XM_003981772.6	protein_coding	3	c.203-165_203-163delAGA
chrA2	4835485	CTCT	C	PASS	intron_variant	MODIFIER	CD70	CD70	transcript	XM_019826091.3	protein_coding	2	c.116-165_116-163delAGA
chrA2	4835485	CTCT	C	PASS	intron_variant	MODIFIER	CD70	CD70	transcript	XM_045044721.1	protein_coding	3	c.203-165_203-163delAGA
chrA2	4835492	CCGCCT	C	PASS	intron_variant	MODIFIER	CD70	CD70	transcript	XM_003981772.6	protein_coding	3	c.203-174_203-170delAGGCG
chrA2	4835492	CCGCCT	C	PASS	intron_variant	MODIFIER	CD70	CD70	transcript	XM_019826091.3	protein_coding	2	c.116-174_116-170delAGGCG
chrA2	4835492	CCGCCT	C	PASS	intron_variant	MODIFIER	CD70	CD70	transcript	XM_045044721.1	protein_coding	3	c.203-174_203-170delAGGCG
chrA2	4835524	C	CTT	PASS	intron_variant	MODIFIER	CD70	CD70	transcript	XM_003981772.6	protein_coding	3	c.203-202_203-201insAA
chrA2	4835524	C	CTT	PASS	intron_variant	MODIFIER	CD70	CD70	transcript	XM_019826091.3	protein_coding	2	c.116-202_116-201insAA
chrA2	4835524	C	CTT	PASS	intron_variant	MODIFIER	CD70	CD70	transcript	XM_045044721.1	protein_coding	3	c.203-202_203-201insAA
chrA2	4836572	C	T	PASS	intron_variant	MODIFIER	CD70	CD70	transcript	XM_003981772.6	protein_coding	3	c.202+424G>A
chrA2	4836572	C	T	PASS	intron_variant	MODIFIER	CD70	CD70	transcript	XM_019826091.3	protein_coding	2	c.115+424G>A
chrA2	4836572	C	T	PASS	intron_variant	MODIFIER	CD70	CD70	transcript	XM_045044721.1	protein_coding	3	c.202+424G>A
chrA2	4836584	CTTCTCTGTTCTCTTTCCGTCTCTCTATCTCAATTTCTCCTTCTCTCTCCCTCTTTCCCCCCTCTCTCCTGCCTCTCTCCA	C	PASS	intron_variant	MODIFIER	CD70	CD70	transcript	XM_003981772.6	protein_coding	3	c.202+332_202+411delTGGAGAGAGGCAGGAGAGAGGGGGGAAAGAGGGAGAGAGAAGGAGAAATTGAGATAGAGAGACGGAAAGAGAACAGAGAA
chrA2	4836584	CTTCTCTGTTCTCTTTCCGTCTCTCTATCTCAATTTCTCCTTCTCTCTCCCTCTTTCCCCCCTCTCTCCTGCCTCTCTCCA	C	PASS	intron_variant	MODIFIER	CD70	CD70	transcript	XM_019826091.3	protein_coding	2	c.115+332_115+411delTGGAGAGAGGCAGGAGAGAGGGGGGAAAGAGGGAGAGAGAAGGAGAAATTGAGATAGAGAGACGGAAAGAGAACAGAGAA
chrA2	4836584	CTTCTCTGTTCTCTTTCCGTCTCTCTATCTCAATTTCTCCTTCTCTCTCCCTCTTTCCCCCCTCTCTCCTGCCTCTCTCCA	C	PASS	intron_variant	MODIFIER	CD70	CD70	transcript	XM_045044721.1	protein_coding	3	c.202+332_202+411delTGGAGAGAGGCAGGAGAGAGGGGGGAAAGAGGGAGAGAGAAGGAGAAATTGAGATAGAGAGACGGAAAGAGAACAGAGAA
chrA2	4908384	T	TCCCA	PASS	intron_variant	MODIFIER	LOC111557813	LOC111557813	transcript	XM_045044741.1	protein_coding	9	c.1004-745_1004-744insTGGG
chrA2	5165617	A	C	PASS	intron_variant	MODIFIER	ADGRE1	ADGRE1	transcript	XM_045044833.1	protein_coding	7	c.806-5914A>C
chrA2	5165617	A	C	PASS	intron_variant	MODIFIER	ADGRE1	ADGRE1	transcript	XM_045044834.1	protein_coding	7	c.806-5914A>C
chrA2	5165617	A	C	PASS	intron_variant	MODIFIER	ADGRE1	ADGRE1	transcript	XM_045044835.1	protein_coding	7	c.806-7951A>C
chrA2	5165617	A	C	PASS	intron_variant	MODIFIER	ADGRE1	ADGRE1	transcript	XM_045044837.1	protein_coding	7	c.806-5914A>C
chrA2	5165617	A	C	PASS	intron_variant	MODIFIER	ADGRE1	ADGRE1	transcript	XM_045044838.1	protein_coding	3	c.233-5914A>C
chrA2	5165617	A	C	PASS	intron_variant	MODIFIER	ADGRE1	ADGRE1	transcript	XM_045044840.1	protein_coding	6	c.655+11865A>C
chrA2	5165645	A	G	PASS	intron_variant	MODIFIER	ADGRE1	ADGRE1	transcript	XM_045044833.1	protein_coding	7	c.806-5886A>G
chrA2	5165645	A	G	PASS	intron_variant	MODIFIER	ADGRE1	ADGRE1	transcript	XM_045044834.1	protein_coding	7	c.806-5886A>G
chrA2	5165645	A	G	PASS	intron_variant	MODIFIER	ADGRE1	ADGRE1	transcript	XM_045044835.1	protein_coding	7	c.806-7923A>G
chrA2	5165645	A	G	PASS	intron_variant	MODIFIER	ADGRE1	ADGRE1	transcript	XM_045044837.1	protein_coding	7	c.806-5886A>G
chrA2	5165645	A	G	PASS	intron_variant	MODIFIER	ADGRE1	ADGRE1	transcript	XM_045044838.1	protein_coding	3	c.233-5886A>G
chrA2	5165645	A	G	PASS	intron_variant	MODIFIER	ADGRE1	ADGRE1	transcript	XM_045044840.1	protein_coding	6	c.655+11893A>G
chrA2	5165694	T	A	PASS	intron_variant	MODIFIER	ADGRE1	ADGRE1	transcript	XM_045044833.1	protein_coding	7	c.806-5837T>A
chrA2	5165694	T	A	PASS	intron_variant	MODIFIER	ADGRE1	ADGRE1	transcript	XM_045044834.1	protein_coding	7	c.806-5837T>A
chrA2	5165694	T	A	PASS	intron_variant	MODIFIER	ADGRE1	ADGRE1	transcript	XM_045044835.1	protein_coding	7	c.806-7874T>A
chrA2	5165694	T	A	PASS	intron_variant	MODIFIER	ADGRE1	ADGRE1	transcript	XM_045044837.1	protein_coding	7	c.806-5837T>A
chrA2	5165694	T	A	PASS	intron_variant	MODIFIER	ADGRE1	ADGRE1	transcript	XM_045044838.1	protein_coding	3	c.233-5837T>A
chrA2	5165694	T	A	PASS	intron_variant	MODIFIER	ADGRE1	ADGRE1	transcript	XM_045044840.1	protein_coding	6	c.655+11942T>A
chrA2	5165972	C	T	PASS	intron_variant	MODIFIER	ADGRE1	ADGRE1	transcript	XM_045044833.1	protein_coding	7	c.806-5559C>T
chrA2	5165972	C	T	PASS	intron_variant	MODIFIER	ADGRE1	ADGRE1	transcript	XM_045044834.1	protein_coding	7	c.806-5559C>T
chrA2	5165972	C	T	PASS	intron_variant	MODIFIER	ADGRE1	ADGRE1	transcript	XM_045044835.1	protein_coding	7	c.806-7596C>T
chrA2	5165972	C	T	PASS	intron_variant	MODIFIER	ADGRE1	ADGRE1	transcript	XM_045044837.1	protein_coding	7	c.806-5559C>T
chrA2	5165972	C	T	PASS	intron_variant	MODIFIER	ADGRE1	ADGRE1	transcript	XM_045044838.1	protein_coding	3	c.233-5559C>T
chrA2	5165972	C	T	PASS	intron_variant	MODIFIER	ADGRE1	ADGRE1	transcript	XM_045044840.1	protein_coding	6	c.655+12220C>T
chrA2	5180949	T	C	PASS	intron_variant	MODIFIER	ADGRE1	ADGRE1	transcript	XM_045044833.1	protein_coding	11	c.1378+4495T>C
chrA2	5180949	T	C	PASS	intron_variant	MODIFIER	ADGRE1	ADGRE1	transcript	XM_045044834.1	protein_coding	11	c.1378+4495T>C
chrA2	5180949	T	C	PASS	intron_variant	MODIFIER	ADGRE1	ADGRE1	transcript	XM_045044835.1	protein_coding	9	c.1102+4495T>C
chrA2	5180949	T	C	PASS	intron_variant	MODIFIER	ADGRE1	ADGRE1	transcript	XM_045044837.1	protein_coding	10	c.1228+7235T>C
chrA2	5180949	T	C	PASS	intron_variant	MODIFIER	ADGRE1	ADGRE1	transcript	XM_045044838.1	protein_coding	7	c.805+4495T>C
chrA2	5180949	T	C	PASS	intron_variant	MODIFIER	ADGRE1	ADGRE1	transcript	XM_045044840.1	protein_coding	6	c.656-17358T>C
chrA2	5180953	T	C	PASS	intron_variant	MODIFIER	ADGRE1	ADGRE1	transcript	XM_045044833.1	protein_coding	11	c.1378+4499T>C
chrA2	5180953	T	C	PASS	intron_variant	MODIFIER	ADGRE1	ADGRE1	transcript	XM_045044834.1	protein_coding	11	c.1378+4499T>C
chrA2	5180953	T	C	PASS	intron_variant	MODIFIER	ADGRE1	ADGRE1	transcript	XM_045044835.1	protein_coding	9	c.1102+4499T>C
chrA2	5180953	T	C	PASS	intron_variant	MODIFIER	ADGRE1	ADGRE1	transcript	XM_045044837.1	protein_coding	10	c.1228+7239T>C
chrA2	5180953	T	C	PASS	intron_variant	MODIFIER	ADGRE1	ADGRE1	transcript	XM_045044838.1	protein_coding	7	c.805+4499T>C
chrA2	5180953	T	C	PASS	intron_variant	MODIFIER	ADGRE1	ADGRE1	transcript	XM_045044840.1	protein_coding	6	c.656-17354T>C
chrA2	6560343	T	G	PASS	upstream_gene_variant	MODIFIER	LOC102900943	LOC102900943	transcript	XM_045053122.1	protein_coding	-1	c.-1027A>C
chrA2	6560343	T	G	PASS	upstream_gene_variant	MODIFIER	LOC102900943	LOC102900943	transcript	XM_023244827.2	protein_coding	-1	c.-818A>C
chrA2	6560343	T	G	PASS	upstream_gene_variant	MODIFIER	LOC102900943	LOC102900943	transcript	XM_045053121.1	protein_coding	-1	c.-675A>C
chrA2	6560343	T	G	PASS	intron_variant	MODIFIER	LOC102900943	LOC102900943	transcript	XM_045053114.1	protein_coding	4	c.248-4313A>C
chrA2	6560343	T	G	PASS	intron_variant	MODIFIER	LOC111557983	LOC111557983	transcript	XR_006594737.1	pseudogene	1	n.87+141T>G
chrA2	6560343	T	G	PASS	intron_variant	MODIFIER	LOC102900943	LOC102900943	transcript	XM_045053119.1	protein_coding	4	c.170-4313A>C
chrA2	6560343	T	G	PASS	intron_variant	MODIFIER	LOC102900943	LOC102900943	transcript	XM_045053115.1	protein_coding	3	c.248-4313A>C
chrA2	6560343	T	G	PASS	intron_variant	MODIFIER	LOC102900943	LOC102900943	transcript	XM_045053117.1	protein_coding	4	c.170-4313A>C
chrA2	6560343	T	G	PASS	intron_variant	MODIFIER	LOC102900943	LOC102900943	transcript	XM_045053118.1	protein_coding	5	c.170-4313A>C
chrA2	6560343	T	G	PASS	intron_variant	MODIFIER	LOC102900943	LOC102900943	transcript	XM_045053116.1	protein_coding	4	c.248-4313A>C
chrA2	6560343	T	G	PASS	intron_variant	MODIFIER	LOC102900943	LOC102900943	transcript	XM_045053120.1	protein_coding	4	c.248-4313A>C
chrA2	6560343	T	G	PASS	intron_variant	MODIFIER	LOC111557983	LOC111557983	transcript	XR_002738383.2	pseudogene	1	n.87+141T>G
chrA2	6560343	T	G	PASS	intron_variant	MODIFIER	LOC111557983	LOC111557983	transcript	XR_006594738.1	pseudogene	1	n.87+141T>G
chrA2	6671514	A	ATTTTTATTTTTTAAAATTTTTTTTTCAACGTTTATTT	PASS	intron_variant	MODIFIER	MUC16	MUC16	transcript	XM_045053094.1	protein_coding	48	c.32716+538_32716+539insAAATAAACGTTGAAAAAAAAATTTTAAAAAATAAAAA
chrA2	6671514	A	ATTTTTATTTTTTAAAATTTTTTTTTCAACGTTTATTT	PASS	intron_variant	MODIFIER	MUC16	MUC16	transcript	XM_045053095.1	protein_coding	48	c.32716+538_32716+539insAAATAAACGTTGAAAAAAAAATTTTAAAAAATAAAAA
chrA2	6735864	C	T	PASS	missense_variant	MODERATE	MUC16	MUC16	transcript	XM_045053094.1	protein_coding	4	c.18700G>A	p.Val6234Ile
chrA2	6735864	C	T	PASS	missense_variant	MODERATE	MUC16	MUC16	transcript	XM_045053095.1	protein_coding	4	c.18700G>A	p.Val6234Ile
chrA2	6735864	C	T	PASS	missense_variant	MODERATE	MUC16	MUC16	transcript	XM_045053096.1	protein_coding	4	c.18700G>A	p.Val6234Ile
chrA2	6735864	C	T	PASS	non_coding_transcript_exon_variant	MODIFIER	MUC16	MUC16	transcript	XR_006594730.1	pseudogene	4	n.18700G>A
chrA2	6735866	G	C	PASS	missense_variant	MODERATE	MUC16	MUC16	transcript	XM_045053094.1	protein_coding	4	c.18698C>G	p.Thr6233Ser
chrA2	6735866	G	C	PASS	missense_variant	MODERATE	MUC16	MUC16	transcript	XM_045053095.1	protein_coding	4	c.18698C>G	p.Thr6233Ser
chrA2	6735866	G	C	PASS	missense_variant	MODERATE	MUC16	MUC16	transcript	XM_045053096.1	protein_coding	4	c.18698C>G	p.Thr6233Ser
chrA2	6735866	G	C	PASS	non_coding_transcript_exon_variant	MODIFIER	MUC16	MUC16	transcript	XR_006594730.1	pseudogene	4	n.18698C>G
chrA2	6735871	T	A	PASS	missense_variant	MODERATE	MUC16	MUC16	transcript	XM_045053094.1	protein_coding	4	c.18693A>T	p.Glu6231Asp
chrA2	6735871	T	A	PASS	missense_variant	MODERATE	MUC16	MUC16	transcript	XM_045053095.1	protein_coding	4	c.18693A>T	p.Glu6231Asp
chrA2	6735871	T	A	PASS	missense_variant	MODERATE	MUC16	MUC16	transcript	XM_045053096.1	protein_coding	4	c.18693A>T	p.Glu6231Asp
chrA2	6735871	T	A	PASS	non_coding_transcript_exon_variant	MODIFIER	MUC16	MUC16	transcript	XR_006594730.1	pseudogene	4	n.18693A>T
chrA2	6735872	T	G	PASS	missense_variant	MODERATE	MUC16	MUC16	transcript	XM_045053094.1	protein_coding	4	c.18692A>C	p.Glu6231Ala
chrA2	6735872	T	G	PASS	missense_variant	MODERATE	MUC16	MUC16	transcript	XM_045053095.1	protein_coding	4	c.18692A>C	p.Glu6231Ala
chrA2	6735872	T	G	PASS	missense_variant	MODERATE	MUC16	MUC16	transcript	XM_045053096.1	protein_coding	4	c.18692A>C	p.Glu6231Ala
chrA2	6735872	T	G	PASS	non_coding_transcript_exon_variant	MODIFIER	MUC16	MUC16	transcript	XR_006594730.1	pseudogene	4	n.18692A>C
chrA2	6735880	G	A	PASS	synonymous_variant	LOW	MUC16	MUC16	transcript	XM_045053094.1	protein_coding	4	c.18684C>T	p.Ala6228Ala
chrA2	6735880	G	A	PASS	synonymous_variant	LOW	MUC16	MUC16	transcript	XM_045053095.1	protein_coding	4	c.18684C>T	p.Ala6228Ala
chrA2	6735880	G	A	PASS	synonymous_variant	LOW	MUC16	MUC16	transcript	XM_045053096.1	protein_coding	4	c.18684C>T	p.Ala6228Ala
chrA2	6735880	G	A	PASS	non_coding_transcript_exon_variant	MODIFIER	MUC16	MUC16	transcript	XR_006594730.1	pseudogene	4	n.18684C>T
chrA2	6735886	G	A	PASS	synonymous_variant	LOW	MUC16	MUC16	transcript	XM_045053094.1	protein_coding	4	c.18678C>T	p.Ser6226Ser
chrA2	6735886	G	A	PASS	synonymous_variant	LOW	MUC16	MUC16	transcript	XM_045053095.1	protein_coding	4	c.18678C>T	p.Ser6226Ser
chrA2	6735886	G	A	PASS	synonymous_variant	LOW	MUC16	MUC16	transcript	XM_045053096.1	protein_coding	4	c.18678C>T	p.Ser6226Ser
chrA2	6735886	G	A	PASS	non_coding_transcript_exon_variant	MODIFIER	MUC16	MUC16	transcript	XR_006594730.1	pseudogene	4	n.18678C>T
chrA2	6735889	G	A	PASS	synonymous_variant	LOW	MUC16	MUC16	transcript	XM_045053094.1	protein_coding	4	c.18675C>T	p.Thr6225Thr
chrA2	6735889	G	A	PASS	synonymous_variant	LOW	MUC16	MUC16	transcript	XM_045053095.1	protein_coding	4	c.18675C>T	p.Thr6225Thr
chrA2	6735889	G	A	PASS	synonymous_variant	LOW	MUC16	MUC16	transcript	XM_045053096.1	protein_coding	4	c.18675C>T	p.Thr6225Thr
chrA2	6735889	G	A	PASS	non_coding_transcript_exon_variant	MODIFIER	MUC16	MUC16	transcript	XR_006594730.1	pseudogene	4	n.18675C>T
chrA2	6735894	G	GCC	PASS	frameshift_variant	HIGH	MUC16	MUC16	transcript	XM_045053094.1	protein_coding	4	c.18669_18670insGG	p.His6224fs
chrA2	6735894	G	GCC	PASS	frameshift_variant	HIGH	MUC16	MUC16	transcript	XM_045053095.1	protein_coding	4	c.18669_18670insGG	p.His6224fs
chrA2	6735894	G	GCC	PASS	frameshift_variant	HIGH	MUC16	MUC16	transcript	XM_045053096.1	protein_coding	4	c.18669_18670insGG	p.His6224fs
chrA2	6735894	G	GCC	PASS	non_coding_transcript_exon_variant	MODIFIER	MUC16	MUC16	transcript	XR_006594730.1	pseudogene	4	n.18669_18670insGG
chrA2	6735895	G	A	PASS	synonymous_variant	LOW	MUC16	MUC16	transcript	XM_045053094.1	protein_coding	4	c.18669C>T	p.Pro6223Pro
chrA2	6735895	G	A	PASS	synonymous_variant	LOW	MUC16	MUC16	transcript	XM_045053095.1	protein_coding	4	c.18669C>T	p.Pro6223Pro
chrA2	6735895	G	A	PASS	synonymous_variant	LOW	MUC16	MUC16	transcript	XM_045053096.1	protein_coding	4	c.18669C>T	p.Pro6223Pro
chrA2	6735895	G	A	PASS	non_coding_transcript_exon_variant	MODIFIER	MUC16	MUC16	transcript	XR_006594730.1	pseudogene	4	n.18669C>T
chrA2	6735898	G	A	PASS	synonymous_variant	LOW	MUC16	MUC16	transcript	XM_045053094.1	protein_coding	4	c.18666C>T	p.Ser6222Ser
chrA2	6735898	G	A	PASS	synonymous_variant	LOW	MUC16	MUC16	transcript	XM_045053095.1	protein_coding	4	c.18666C>T	p.Ser6222Ser
chrA2	6735898	G	A	PASS	synonymous_variant	LOW	MUC16	MUC16	transcript	XM_045053096.1	protein_coding	4	c.18666C>T	p.Ser6222Ser
chrA2	6735898	G	A	PASS	non_coding_transcript_exon_variant	MODIFIER	MUC16	MUC16	transcript	XR_006594730.1	pseudogene	4	n.18666C>T
chrA2	6735899	G	C	PASS	missense_variant	MODERATE	MUC16	MUC16	transcript	XM_045053094.1	protein_coding	4	c.18665C>G	p.Ser6222Cys
chrA2	6735899	G	C	PASS	missense_variant	MODERATE	MUC16	MUC16	transcript	XM_045053095.1	protein_coding	4	c.18665C>G	p.Ser6222Cys
chrA2	6735899	G	C	PASS	missense_variant	MODERATE	MUC16	MUC16	transcript	XM_045053096.1	protein_coding	4	c.18665C>G	p.Ser6222Cys
chrA2	6735899	G	C	PASS	non_coding_transcript_exon_variant	MODIFIER	MUC16	MUC16	transcript	XR_006594730.1	pseudogene	4	n.18665C>G
chrA2	6735902	GT	G	PASS	frameshift_variant	HIGH	MUC16	MUC16	transcript	XM_045053094.1	protein_coding	4	c.18661delA	p.Thr6221fs
chrA2	6735902	GT	G	PASS	frameshift_variant	HIGH	MUC16	MUC16	transcript	XM_045053095.1	protein_coding	4	c.18661delA	p.Thr6221fs
chrA2	6735902	GT	G	PASS	frameshift_variant	HIGH	MUC16	MUC16	transcript	XM_045053096.1	protein_coding	4	c.18661delA	p.Thr6221fs
chrA2	6735902	GT	G	PASS	non_coding_transcript_exon_variant	MODIFIER	MUC16	MUC16	transcript	XR_006594730.1	pseudogene	4	n.18661delA
chrA2	6735904	T	A	PASS	synonymous_variant	LOW	MUC16	MUC16	transcript	XM_045053094.1	protein_coding	4	c.18660A>T	p.Gly6220Gly
chrA2	6735904	T	A	PASS	synonymous_variant	LOW	MUC16	MUC16	transcript	XM_045053095.1	protein_coding	4	c.18660A>T	p.Gly6220Gly
chrA2	6735904	T	A	PASS	synonymous_variant	LOW	MUC16	MUC16	transcript	XM_045053096.1	protein_coding	4	c.18660A>T	p.Gly6220Gly
chrA2	6735904	T	A	PASS	non_coding_transcript_exon_variant	MODIFIER	MUC16	MUC16	transcript	XR_006594730.1	pseudogene	4	n.18660A>T
chrA2	6735906	CA	C	PASS	frameshift_variant	HIGH	MUC16	MUC16	transcript	XM_045053094.1	protein_coding	4	c.18657delT	p.Gly6220fs
chrA2	6735906	CA	C	PASS	frameshift_variant	HIGH	MUC16	MUC16	transcript	XM_045053095.1	protein_coding	4	c.18657delT	p.Gly6220fs
chrA2	6735906	CA	C	PASS	frameshift_variant	HIGH	MUC16	MUC16	transcript	XM_045053096.1	protein_coding	4	c.18657delT	p.Gly6220fs
chrA2	6735906	CA	C	PASS	non_coding_transcript_exon_variant	MODIFIER	MUC16	MUC16	transcript	XR_006594730.1	pseudogene	4	n.18657delT
chrA2	6735915	G	A	PASS	missense_variant	MODERATE	MUC16	MUC16	transcript	XM_045053094.1	protein_coding	4	c.18649C>T	p.Arg6217Trp
chrA2	6735915	G	A	PASS	missense_variant	MODERATE	MUC16	MUC16	transcript	XM_045053095.1	protein_coding	4	c.18649C>T	p.Arg6217Trp
chrA2	6735915	G	A	PASS	missense_variant	MODERATE	MUC16	MUC16	transcript	XM_045053096.1	protein_coding	4	c.18649C>T	p.Arg6217Trp
chrA2	6735915	G	A	PASS	non_coding_transcript_exon_variant	MODIFIER	MUC16	MUC16	transcript	XR_006594730.1	pseudogene	4	n.18649C>T
chrA2	6735918	G	T	PASS	missense_variant	MODERATE	MUC16	MUC16	transcript	XM_045053094.1	protein_coding	4	c.18646C>A	p.Pro6216Thr
chrA2	6735918	G	T	PASS	missense_variant	MODERATE	MUC16	MUC16	transcript	XM_045053095.1	protein_coding	4	c.18646C>A	p.Pro6216Thr
chrA2	6735918	G	T	PASS	missense_variant	MODERATE	MUC16	MUC16	transcript	XM_045053096.1	protein_coding	4	c.18646C>A	p.Pro6216Thr
chrA2	6735918	G	T	PASS	non_coding_transcript_exon_variant	MODIFIER	MUC16	MUC16	transcript	XR_006594730.1	pseudogene	4	n.18646C>A
chrA2	7123352	G	A	PASS	intergenic_region	MODIFIER	LOC101099440-LOC101085861	LOC101099440-LOC101085861	intergenic_region	LOC101099440-LOC101085861		-1	n.7123352G>A
chrA2	7729071	GGGGGGGGGT	G	PASS	upstream_gene_variant	MODIFIER	MRPL4	MRPL4	transcript	XM_003981849.6	protein_coding	-1	c.-3126_-3118delGGGGGGGGT
chrA2	7729071	GGGGGGGGGT	G	PASS	upstream_gene_variant	MODIFIER	S1PR2	S1PR2	transcript	XM_045045369.1	protein_coding	-1	c.-2941_-2933delACCCCCCCC
chrA2	7729071	GGGGGGGGGT	G	PASS	downstream_gene_variant	MODIFIER	TRNAK-CUU_3	TRNAK-CUU_3	transcript	unassigned_transcript_40	protein_coding	-1	c.*4949_*4957delGGGGGGGGT
chrA2	7729071	GGGGGGGGGT	G	PASS	intergenic_region	MODIFIER	S1PR2-MRPL4	S1PR2-MRPL4	intergenic_region	S1PR2-MRPL4		-1	n.7729072_7729080delGGGGGGGGT
chrA2	8778518	A	AGGCTTTATTGGGAATTCAATCTCCTTACTCACTATTGGTCGGTTCAGATGTTTCTGTTTCTTCATGATTCAGTCTTG	PASS	intergenic_region	MODIFIER	LOC102899880-LOC111558082	LOC102899880-LOC111558082	intergenic_region	LOC102899880-LOC111558082		-1	n.8778518_8778519insGGCTTTATTGGGAATTCAATCTCCTTACTCACTATTGGTCGGTTCAGATGTTTCTGTTTCTTCATGATTCAGTCTTG
chrA2	26962159	C	G	PASS	intron_variant	MODIFIER	LOC102901572	LOC102901572	transcript	XR_002740290.2	pseudogene	5	n.645-13671C>G
chrA2	26962159	C	G	PASS	intron_variant	MODIFIER	LOC102901572	LOC102901572	transcript	XR_006593801.1	pseudogene	4	n.574-9208C>G
chrA2	26962159	C	G	PASS	intron_variant	MODIFIER	LOC102901572	LOC102901572	transcript	XR_002740291.2	pseudogene	4	n.566-13671C>G
chrA2	26962159	C	G	PASS	intron_variant	MODIFIER	LOC102901572	LOC102901572	transcript	XR_002740292.2	pseudogene	4	n.567-13671C>G
chrA2	26962159	C	G	PASS	intron_variant	MODIFIER	LOC102901572	LOC102901572	transcript	XR_006593799.1	pseudogene	5	n.635+45962C>G
chrA2	26962159	C	G	PASS	intron_variant	MODIFIER	LOC102901572	LOC102901572	transcript	XR_006593800.1	pseudogene	4	n.554+46680C>G
chrA2	26962163	G	C	PASS	intron_variant	MODIFIER	LOC102901572	LOC102901572	transcript	XR_002740290.2	pseudogene	5	n.645-13667G>C
chrA2	26962163	G	C	PASS	intron_variant	MODIFIER	LOC102901572	LOC102901572	transcript	XR_006593801.1	pseudogene	4	n.574-9204G>C
chrA2	26962163	G	C	PASS	intron_variant	MODIFIER	LOC102901572	LOC102901572	transcript	XR_002740291.2	pseudogene	4	n.566-13667G>C
chrA2	26962163	G	C	PASS	intron_variant	MODIFIER	LOC102901572	LOC102901572	transcript	XR_002740292.2	pseudogene	4	n.567-13667G>C
chrA2	26962163	G	C	PASS	intron_variant	MODIFIER	LOC102901572	LOC102901572	transcript	XR_006593799.1	pseudogene	5	n.635+45966G>C
chrA2	26962163	G	C	PASS	intron_variant	MODIFIER	LOC102901572	LOC102901572	transcript	XR_006593800.1	pseudogene	4	n.554+46684G>C
chrA2	39584711	TTC	T	PASS	intergenic_region	MODIFIER	LOC101094085-LOC123383750	LOC101094085-LOC123383750	intergenic_region	LOC101094085-LOC123383750		-1	n.39584712_39584713delTC
chrA2	39584716	A	ATATATGTAT	PASS	intergenic_region	MODIFIER	LOC101094085-LOC123383750	LOC101094085-LOC123383750	intergenic_region	LOC101094085-LOC123383750		-1	n.39584716_39584717insTATATGTAT
chrA2	41725975	G	T	PASS	intergenic_region	MODIFIER	LOC111559614-LOC101095088	LOC111559614-LOC101095088	intergenic_region	LOC111559614-LOC101095088		-1	n.41725975G>T
chrA2	41726027	C	T	PASS	intergenic_region	MODIFIER	LOC111559614-LOC101095088	LOC111559614-LOC101095088	intergenic_region	LOC111559614-LOC101095088		-1	n.41726027C>T
chrA2	45558199	C	A	PASS	intergenic_region	MODIFIER	LOC101098288-LRRN1	LOC101098288-LRRN1	intergenic_region	LOC101098288-LRRN1		-1	n.45558199C>A
chrA2	57507247	C	T	PASS	upstream_gene_variant	MODIFIER	LOC123383783	LOC123383783	transcript	XM_045052021.1	protein_coding	-1	c.-3411G>A
chrA2	57507247	C	T	PASS	intron_variant	MODIFIER	LOC123383782	LOC123383782	transcript	XM_045052020.1	protein_coding	2	c.*1414+16686G>A
chrA2	57507247	C	T	PASS	non_coding_transcript_exon_variant	MODIFIER	LOC109496692	LOC109496692	transcript	XR_006594001.1	pseudogene	1	n.2957C>T
chrA2	57514228	C	A	PASS	upstream_gene_variant	MODIFIER	LOC123383791	LOC123383791	transcript	XR_006594002.1	pseudogene	-1	n.-1786C>A
chrA2	57514228	C	A	PASS	downstream_gene_variant	MODIFIER	LOC109496692	LOC109496692	transcript	XR_006594001.1	pseudogene	-1	n.*1366C>A
chrA2	57514228	C	A	PASS	intron_variant	MODIFIER	LOC123383782	LOC123383782	transcript	XM_045052020.1	protein_coding	2	c.*1414+9705G>T
chrA2	63387833	C	G	PASS	intergenic_region	MODIFIER	UPP1-ABCA13	UPP1-ABCA13	intergenic_region	UPP1-ABCA13		-1	n.63387833C>G
chrA2	64065896	G	GAT	PASS	intergenic_region	MODIFIER	ABCA13-VWC2	ABCA13-VWC2	intergenic_region	ABCA13-VWC2		-1	n.64065896_64065897insAT
chrA2	64134442	TATACACACACACACATACAATGTA	T	PASS	intergenic_region	MODIFIER	ABCA13-VWC2	ABCA13-VWC2	intergenic_region	ABCA13-VWC2		-1	n.64134443_64134466delATACACACACACACATACAATGTA
chrA2	67336108	A	G	PASS	intergenic_region	MODIFIER	LOC101086213-LOC123381224	LOC101086213-LOC123381224	intergenic_region	LOC101086213-LOC123381224		-1	n.67336108A>G
chrA2	67845511	TA	T	PASS	intergenic_region	MODIFIER	POM121L12-LOC123381225	POM121L12-LOC123381225	intergenic_region	POM121L12-LOC123381225		-1	n.67845512delA
chrA2	70596953	G	C	PASS	intergenic_region	MODIFIER	LOC123383817-LOC123383821	LOC123383817-LOC123383821	intergenic_region	LOC123383817-LOC123383821		-1	n.70596953G>C
chrA2	71334083	GCGCC	G	PASS	intron_variant	MODIFIER	HECW1	HECW1	transcript	XM_045052189.1	protein_coding	2	c.123+40103_123+40106delGGCG
chrA2	71334083	GCGCC	G	PASS	intron_variant	MODIFIER	HECW1	HECW1	transcript	XM_045052190.1	protein_coding	2	c.-32+22502_-32+22505delGGCG
chrA2	71334083	GCGCC	G	PASS	intron_variant	MODIFIER	HECW1	HECW1	transcript	XM_045052194.1	protein_coding	2	c.-37+22502_-37+22505delGGCG
chrA2	71334083	GCGCC	G	PASS	intron_variant	MODIFIER	HECW1	HECW1	transcript	XM_045052192.1	protein_coding	2	c.-78-7100_-78-7097delGGCG
chrA2	71334083	GCGCC	G	PASS	intron_variant	MODIFIER	HECW1	HECW1	transcript	XM_045052193.1	protein_coding	2	c.-37+22502_-37+22505delGGCG
chrA2	71334083	GCGCC	G	PASS	intron_variant	MODIFIER	HECW1	HECW1	transcript	XM_006929092.5	protein_coding	2	c.123+40103_123+40106delGGCG
chrA2	71334083	GCGCC	G	PASS	intron_variant	MODIFIER	HECW1	HECW1	transcript	XM_019825270.3	protein_coding	2	c.123+40103_123+40106delGGCG
chrA2	71334088	T	TGGGA	PASS	intron_variant	MODIFIER	HECW1	HECW1	transcript	XM_045052189.1	protein_coding	2	c.123+40101_123+40102insTCCC
chrA2	71334088	T	TGGGA	PASS	intron_variant	MODIFIER	HECW1	HECW1	transcript	XM_045052190.1	protein_coding	2	c.-32+22500_-32+22501insTCCC
chrA2	71334088	T	TGGGA	PASS	intron_variant	MODIFIER	HECW1	HECW1	transcript	XM_045052194.1	protein_coding	2	c.-37+22500_-37+22501insTCCC
chrA2	71334088	T	TGGGA	PASS	intron_variant	MODIFIER	HECW1	HECW1	transcript	XM_045052192.1	protein_coding	2	c.-78-7102_-78-7101insTCCC
chrA2	71334088	T	TGGGA	PASS	intron_variant	MODIFIER	HECW1	HECW1	transcript	XM_045052193.1	protein_coding	2	c.-37+22500_-37+22501insTCCC
chrA2	71334088	T	TGGGA	PASS	intron_variant	MODIFIER	HECW1	HECW1	transcript	XM_006929092.5	protein_coding	2	c.123+40101_123+40102insTCCC
chrA2	71334088	T	TGGGA	PASS	intron_variant	MODIFIER	HECW1	HECW1	transcript	XM_019825270.3	protein_coding	2	c.123+40101_123+40102insTCCC
chrA2	78005287	T	G	PASS	intron_variant	MODIFIER	LOC105260372	LOC105260372	transcript	XR_002740444.2	pseudogene	4	n.404-23281T>G
chrA2	78005287	T	G	PASS	intron_variant	MODIFIER	LOC123383842	LOC123383842	transcript	XR_006594122.1	pseudogene	1	n.90-960A>C
chrA2	82052205	T	G	PASS	intron_variant	MODIFIER	GSAP	GSAP	transcript	XM_023250292.2	protein_coding	8	c.576+4495A>C
chrA2	82052205	T	G	PASS	intron_variant	MODIFIER	GSAP	GSAP	transcript	XM_023250293.2	protein_coding	8	c.576+4495A>C
chrA2	82052205	T	G	PASS	intron_variant	MODIFIER	GSAP	GSAP	transcript	XM_023250295.2	protein_coding	8	c.576+4495A>C
chrA2	82052205	T	G	PASS	intron_variant	MODIFIER	GSAP	GSAP	transcript	XM_023250296.2	protein_coding	8	c.576+4495A>C
chrA2	82052205	T	G	PASS	intron_variant	MODIFIER	GSAP	GSAP	transcript	XM_045052300.1	protein_coding	8	c.576+4495A>C
chrA2	82052205	T	G	PASS	intron_variant	MODIFIER	GSAP	GSAP	transcript	XM_023250297.2	protein_coding	8	c.576+4495A>C
chrA2	82052205	T	G	PASS	intron_variant	MODIFIER	GSAP	GSAP	transcript	XR_006594151.1	pseudogene	8	n.681+4495A>C
chrA2	82052205	T	G	PASS	intron_variant	MODIFIER	GSAP	GSAP	transcript	XR_006594152.1	pseudogene	8	n.683+4495A>C
chrA2	82052205	T	G	PASS	intron_variant	MODIFIER	GSAP	GSAP	transcript	XM_023250298.2	protein_coding	8	c.576+4495A>C
chrA2	82052225	A	G	PASS	intron_variant	MODIFIER	GSAP	GSAP	transcript	XM_023250292.2	protein_coding	8	c.576+4475T>C
chrA2	82052225	A	G	PASS	intron_variant	MODIFIER	GSAP	GSAP	transcript	XM_023250293.2	protein_coding	8	c.576+4475T>C
chrA2	82052225	A	G	PASS	intron_variant	MODIFIER	GSAP	GSAP	transcript	XM_023250295.2	protein_coding	8	c.576+4475T>C
chrA2	82052225	A	G	PASS	intron_variant	MODIFIER	GSAP	GSAP	transcript	XM_023250296.2	protein_coding	8	c.576+4475T>C
chrA2	82052225	A	G	PASS	intron_variant	MODIFIER	GSAP	GSAP	transcript	XM_045052300.1	protein_coding	8	c.576+4475T>C
chrA2	82052225	A	G	PASS	intron_variant	MODIFIER	GSAP	GSAP	transcript	XM_023250297.2	protein_coding	8	c.576+4475T>C
chrA2	82052225	A	G	PASS	intron_variant	MODIFIER	GSAP	GSAP	transcript	XR_006594151.1	pseudogene	8	n.681+4475T>C
chrA2	82052225	A	G	PASS	intron_variant	MODIFIER	GSAP	GSAP	transcript	XR_006594152.1	pseudogene	8	n.683+4475T>C
chrA2	82052225	A	G	PASS	intron_variant	MODIFIER	GSAP	GSAP	transcript	XM_023250298.2	protein_coding	8	c.576+4475T>C
chrA2	82052318	G	A	PASS	intron_variant	MODIFIER	GSAP	GSAP	transcript	XM_023250292.2	protein_coding	8	c.576+4382C>T
chrA2	82052318	G	A	PASS	intron_variant	MODIFIER	GSAP	GSAP	transcript	XM_023250293.2	protein_coding	8	c.576+4382C>T
chrA2	82052318	G	A	PASS	intron_variant	MODIFIER	GSAP	GSAP	transcript	XM_023250295.2	protein_coding	8	c.576+4382C>T
chrA2	82052318	G	A	PASS	intron_variant	MODIFIER	GSAP	GSAP	transcript	XM_023250296.2	protein_coding	8	c.576+4382C>T
chrA2	82052318	G	A	PASS	intron_variant	MODIFIER	GSAP	GSAP	transcript	XM_045052300.1	protein_coding	8	c.576+4382C>T
chrA2	82052318	G	A	PASS	intron_variant	MODIFIER	GSAP	GSAP	transcript	XM_023250297.2	protein_coding	8	c.576+4382C>T
chrA2	82052318	G	A	PASS	intron_variant	MODIFIER	GSAP	GSAP	transcript	XR_006594151.1	pseudogene	8	n.681+4382C>T
chrA2	82052318	G	A	PASS	intron_variant	MODIFIER	GSAP	GSAP	transcript	XR_006594152.1	pseudogene	8	n.683+4382C>T
chrA2	82052318	G	A	PASS	intron_variant	MODIFIER	GSAP	GSAP	transcript	XM_023250298.2	protein_coding	8	c.576+4382C>T
chrA2	82052337	A	G	PASS	intron_variant	MODIFIER	GSAP	GSAP	transcript	XM_023250292.2	protein_coding	8	c.576+4363T>C
chrA2	82052337	A	G	PASS	intron_variant	MODIFIER	GSAP	GSAP	transcript	XM_023250293.2	protein_coding	8	c.576+4363T>C
chrA2	82052337	A	G	PASS	intron_variant	MODIFIER	GSAP	GSAP	transcript	XM_023250295.2	protein_coding	8	c.576+4363T>C
chrA2	82052337	A	G	PASS	intron_variant	MODIFIER	GSAP	GSAP	transcript	XM_023250296.2	protein_coding	8	c.576+4363T>C
chrA2	82052337	A	G	PASS	intron_variant	MODIFIER	GSAP	GSAP	transcript	XM_045052300.1	protein_coding	8	c.576+4363T>C
chrA2	82052337	A	G	PASS	intron_variant	MODIFIER	GSAP	GSAP	transcript	XM_023250297.2	protein_coding	8	c.576+4363T>C
chrA2	82052337	A	G	PASS	intron_variant	MODIFIER	GSAP	GSAP	transcript	XR_006594151.1	pseudogene	8	n.681+4363T>C
chrA2	82052337	A	G	PASS	intron_variant	MODIFIER	GSAP	GSAP	transcript	XR_006594152.1	pseudogene	8	n.683+4363T>C
chrA2	82052337	A	G	PASS	intron_variant	MODIFIER	GSAP	GSAP	transcript	XM_023250298.2	protein_coding	8	c.576+4363T>C
chrA2	85346617	A	T	PASS	intron_variant	MODIFIER	SEMA3C	SEMA3C	transcript	XM_045052314.1	protein_coding	9	c.916+2221T>A
chrA2	85346845	C	T	PASS	intron_variant	MODIFIER	SEMA3C	SEMA3C	transcript	XM_045052314.1	protein_coding	9	c.916+1993G>A
chrA2	90989887	TATC	T	PASS	intron_variant	MODIFIER	ELAPOR2	ELAPOR2	transcript	XM_023250311.2	protein_coding	18	c.2559-4304_2559-4302delGAT
chrA2	90989887	TATC	T	PASS	intron_variant	MODIFIER	ELAPOR2	ELAPOR2	transcript	XM_045052322.1	protein_coding	17	c.2472-4304_2472-4302delGAT
chrA2	91180707	C	A	PASS	intron_variant	MODIFIER	LOC109497285	LOC109497285	transcript	XR_006594179.1	pseudogene	3	n.1857-5614G>T
chrA2	91813977	ATTTT	A	PASS	intron_variant	MODIFIER	RUNDC3B	RUNDC3B	transcript	XM_045052329.1	protein_coding	10	c.1158-1251_1158-1248delTTTT
chrA2	91813977	ATTTT	A	PASS	intron_variant	MODIFIER	RUNDC3B	RUNDC3B	transcript	XM_045052332.1	protein_coding	10	c.1158-1251_1158-1248delTTTT
chrA2	91813977	ATTTT	A	PASS	intron_variant	MODIFIER	RUNDC3B	RUNDC3B	transcript	XR_006594182.1	pseudogene	10	n.1598-1251_1598-1248delTTTT
chrA2	91813977	ATTTT	A	PASS	intron_variant	MODIFIER	RUNDC3B	RUNDC3B	transcript	XM_045052334.1	protein_coding	10	c.1158-1251_1158-1248delTTTT
chrA2	91813977	ATTTT	A	PASS	intron_variant	MODIFIER	RUNDC3B	RUNDC3B	transcript	XM_045052333.1	protein_coding	10	c.1158-7971_1158-7968delTTTT
chrA2	91813977	ATTTT	A	PASS	intron_variant	MODIFIER	RUNDC3B	RUNDC3B	transcript	XM_045052330.1	protein_coding	10	c.1137-1251_1137-1248delTTTT
chrA2	91813977	ATTTT	A	PASS	intron_variant	MODIFIER	RUNDC3B	RUNDC3B	transcript	XM_045052331.1	protein_coding	9	c.1107-1251_1107-1248delTTTT
chrA2	91813977	ATTTT	A	PASS	intron_variant	MODIFIER	RUNDC3B	RUNDC3B	transcript	XM_003982716.5	protein_coding	9	c.1008-1251_1008-1248delTTTT
chrA2	91813977	ATTTT	A	PASS	intron_variant	MODIFIER	RUNDC3B	RUNDC3B	transcript	XM_006929153.4	protein_coding	9	c.1008-7971_1008-7968delTTTT
chrA2	91813977	ATTTT	A	PASS	intron_variant	MODIFIER	RUNDC3B	RUNDC3B	transcript	XM_003982717.6	protein_coding	8	c.957-7971_957-7968delTTTT
chrA2	91813977	ATTTT	A	PASS	intron_variant	MODIFIER	RUNDC3B	RUNDC3B	transcript	XM_003982718.5	protein_coding	8	c.957-1251_957-1248delTTTT
chrA2	91813977	ATTTT	A	PASS	intron_variant	MODIFIER	RUNDC3B	RUNDC3B	transcript	XM_045052335.1	protein_coding	7	c.615-1251_615-1248delTTTT
chrA2	91813977	ATTTT	A	PASS	intron_variant	MODIFIER	RUNDC3B	RUNDC3B	transcript	XM_045052336.1	protein_coding	9	c.615-1251_615-1248delTTTT
chrA2	91813977	ATTTT	A	PASS	intron_variant	MODIFIER	RUNDC3B	RUNDC3B	transcript	XM_019825408.3	protein_coding	8	c.615-1251_615-1248delTTTT
chrA2	91813977	ATTTT	A	PASS	intron_variant	MODIFIER	RUNDC3B	RUNDC3B	transcript	XM_045052337.1	protein_coding	8	c.615-1251_615-1248delTTTT
chrA2	91813981	T	TAAA	PASS	intron_variant	MODIFIER	RUNDC3B	RUNDC3B	transcript	XM_045052329.1	protein_coding	10	c.1158-1248_1158-1247insAAA
chrA2	91813981	T	TAAA	PASS	intron_variant	MODIFIER	RUNDC3B	RUNDC3B	transcript	XM_045052332.1	protein_coding	10	c.1158-1248_1158-1247insAAA
chrA2	91813981	T	TAAA	PASS	intron_variant	MODIFIER	RUNDC3B	RUNDC3B	transcript	XR_006594182.1	pseudogene	10	n.1598-1248_1598-1247insAAA
chrA2	91813981	T	TAAA	PASS	intron_variant	MODIFIER	RUNDC3B	RUNDC3B	transcript	XM_045052334.1	protein_coding	10	c.1158-1248_1158-1247insAAA
chrA2	91813981	T	TAAA	PASS	intron_variant	MODIFIER	RUNDC3B	RUNDC3B	transcript	XM_045052333.1	protein_coding	10	c.1158-7968_1158-7967insAAA
chrA2	91813981	T	TAAA	PASS	intron_variant	MODIFIER	RUNDC3B	RUNDC3B	transcript	XM_045052330.1	protein_coding	10	c.1137-1248_1137-1247insAAA
chrA2	91813981	T	TAAA	PASS	intron_variant	MODIFIER	RUNDC3B	RUNDC3B	transcript	XM_045052331.1	protein_coding	9	c.1107-1248_1107-1247insAAA
chrA2	91813981	T	TAAA	PASS	intron_variant	MODIFIER	RUNDC3B	RUNDC3B	transcript	XM_003982716.5	protein_coding	9	c.1008-1248_1008-1247insAAA
chrA2	91813981	T	TAAA	PASS	intron_variant	MODIFIER	RUNDC3B	RUNDC3B	transcript	XM_006929153.4	protein_coding	9	c.1008-7968_1008-7967insAAA
chrA2	91813981	T	TAAA	PASS	intron_variant	MODIFIER	RUNDC3B	RUNDC3B	transcript	XM_003982717.6	protein_coding	8	c.957-7968_957-7967insAAA
chrA2	91813981	T	TAAA	PASS	intron_variant	MODIFIER	RUNDC3B	RUNDC3B	transcript	XM_003982718.5	protein_coding	8	c.957-1248_957-1247insAAA
chrA2	91813981	T	TAAA	PASS	intron_variant	MODIFIER	RUNDC3B	RUNDC3B	transcript	XM_045052335.1	protein_coding	7	c.615-1248_615-1247insAAA
chrA2	91813981	T	TAAA	PASS	intron_variant	MODIFIER	RUNDC3B	RUNDC3B	transcript	XM_045052336.1	protein_coding	9	c.615-1248_615-1247insAAA
chrA2	91813981	T	TAAA	PASS	intron_variant	MODIFIER	RUNDC3B	RUNDC3B	transcript	XM_019825408.3	protein_coding	8	c.615-1248_615-1247insAAA
chrA2	91813981	T	TAAA	PASS	intron_variant	MODIFIER	RUNDC3B	RUNDC3B	transcript	XM_045052337.1	protein_coding	8	c.615-1248_615-1247insAAA
chrA2	93067375	A	T	PASS	intron_variant	MODIFIER	ZNF804B	ZNF804B	transcript	XM_019825438.3	protein_coding	1	c.109-25665A>T
chrA2	93815602	A	G	PASS	intergenic_region	MODIFIER	LOC123383873-LOC101080444	LOC123383873-LOC101080444	intergenic_region	LOC123383873-LOC101080444		-1	n.93815602A>G
chrA2	93815606	A	G	PASS	intergenic_region	MODIFIER	LOC123383873-LOC101080444	LOC123383873-LOC101080444	intergenic_region	LOC123383873-LOC101080444		-1	n.93815606A>G
chrA2	101237649	A	G	PASS	intron_variant	MODIFIER	LOC123383885	LOC123383885	transcript	XR_006594226.1	pseudogene	1	n.3283-13232A>G
chrA2	101237649	A	G	PASS	intron_variant	MODIFIER	COL28A1	COL28A1	transcript	XM_006929203.5	protein_coding	17	c.1443+162T>C
chrA2	107622027	A	G	PASS	intron_variant	MODIFIER	DGKB	DGKB	transcript	XM_023250405.2	protein_coding	16	c.1359-1318T>C
chrA2	107622027	A	G	PASS	intron_variant	MODIFIER	DGKB	DGKB	transcript	XM_045052434.1	protein_coding	15	c.1233-1318T>C
chrA2	107622027	A	G	PASS	intron_variant	MODIFIER	DGKB	DGKB	transcript	XM_023250406.2	protein_coding	16	c.1359-1318T>C
chrA2	107622027	A	G	PASS	intron_variant	MODIFIER	DGKB	DGKB	transcript	XM_023250413.2	protein_coding	14	c.1200-1318T>C
chrA2	107622027	A	G	PASS	intron_variant	MODIFIER	DGKB	DGKB	transcript	XM_023250407.2	protein_coding	16	c.1356-1318T>C
chrA2	107622027	A	G	PASS	intron_variant	MODIFIER	DGKB	DGKB	transcript	XM_023250410.2	protein_coding	15	c.1323-1318T>C
chrA2	107622027	A	G	PASS	intron_variant	MODIFIER	DGKB	DGKB	transcript	XM_023250409.2	protein_coding	15	c.1335-1318T>C
chrA2	107622027	A	G	PASS	intron_variant	MODIFIER	DGKB	DGKB	transcript	XM_023250411.2	protein_coding	14	c.1302-1318T>C
chrA2	107622027	A	G	PASS	intron_variant	MODIFIER	DGKB	DGKB	transcript	XM_023250408.2	protein_coding	15	c.1338-1318T>C
chrA2	107622027	A	G	PASS	intron_variant	MODIFIER	DGKB	DGKB	transcript	XM_045052433.1	protein_coding	19	c.1359-1318T>C
chrA2	107622027	A	G	PASS	intron_variant	MODIFIER	DGKB	DGKB	transcript	XM_045052435.1	protein_coding	16	c.1359-1318T>C
chrA2	115443710	T	C	PASS	intergenic_region	MODIFIER	NUP42-GPNMB	NUP42-GPNMB	intergenic_region	NUP42-GPNMB		-1	n.115443710T>C
chrA2	115443727	T	C	PASS	intergenic_region	MODIFIER	NUP42-GPNMB	NUP42-GPNMB	intergenic_region	NUP42-GPNMB		-1	n.115443727T>C
chrA2	115443791	C	T	PASS	intergenic_region	MODIFIER	NUP42-GPNMB	NUP42-GPNMB	intergenic_region	NUP42-GPNMB		-1	n.115443791C>T
chrA2	115443792	G	C	PASS	intergenic_region	MODIFIER	NUP42-GPNMB	NUP42-GPNMB	intergenic_region	NUP42-GPNMB		-1	n.115443792G>C
chrA2	119941416	AGGCCTGTACCTATTTCTTTTTTTTTTTTTTTTTTTTAATTTTTTTTTCAACGTTTATTTTATTTTTGGGACAGAGAGAGACAGAGCATGAACGGGGGAGGGGCAGAGAGAGAAAGGGAGACACAGAATCGGAAACAGGCTCCAGGCTCCGAGCCATCAGCCCAGAGCCTGACGCGGGGCTCGAACTCACGGACCGCGAGATCGTGACCTGGCTGAAGTCGGACGCTTAACCGACTGCGCCACCCAGGCGCCCC	A	PASS	intron_variant	MODIFIER	LOC109497791	LOC109497791	transcript	XR_002740531.2	pseudogene	1	n.552+1563_552+1815del
chrA2	120091096	A	AC	PASS	intron_variant	MODIFIER	CREB5	CREB5	transcript	XM_045052533.1	protein_coding	3	c.-83+751_-83+752insC
chrA2	120091096	A	AC	PASS	intron_variant	MODIFIER	CREB5	CREB5	transcript	XM_045052534.1	protein_coding	2	c.-82-10896_-82-10895insC
chrA2	120341375	T	C	PASS	intron_variant	MODIFIER	CREB5	CREB5	transcript	XM_019825627.3	protein_coding	5	c.464+71972T>C
chrA2	120341375	T	C	PASS	intron_variant	MODIFIER	CREB5	CREB5	transcript	XM_045052533.1	protein_coding	8	c.443+71972T>C
chrA2	120341375	T	C	PASS	intron_variant	MODIFIER	CREB5	CREB5	transcript	XM_045052534.1	protein_coding	7	c.443+71972T>C
chrA2	120341375	T	C	PASS	intron_variant	MODIFIER	CREB5	CREB5	transcript	XM_006929280.5	protein_coding	5	c.443+71972T>C
chrA2	120341375	T	C	PASS	intron_variant	MODIFIER	CREB5	CREB5	transcript	XM_045052536.1	protein_coding	5	c.464+71972T>C
chrA2	120341375	T	C	PASS	intron_variant	MODIFIER	CREB5	CREB5	transcript	XM_045052537.1	protein_coding	5	c.464+71972T>C
chrA2	120341375	T	C	PASS	intron_variant	MODIFIER	CREB5	CREB5	transcript	XM_045052535.1	protein_coding	5	c.464+71972T>C
chrA2	120341375	T	C	PASS	intron_variant	MODIFIER	CREB5	CREB5	transcript	XM_045052532.1	protein_coding	5	c.464+71972T>C
chrA2	120341375	T	C	PASS	intron_variant	MODIFIER	CREB5	CREB5	transcript	XM_045052539.1	protein_coding	2	c.164+71972T>C
chrA2	120341375	T	C	PASS	intron_variant	MODIFIER	CREB5	CREB5	transcript	XM_019825630.3	protein_coding	2	c.164+71972T>C
chrA2	146165283	T	TGGGGCGCCTGGGTGGCGCAGTCGGTTGGGCGTCCGACTTCAGCCAGGTCACG	PASS	upstream_gene_variant	MODIFIER	KLHDC10	KLHDC10	transcript	XM_023250566.2	protein_coding	-1	c.-2411_-2410insGGGGCGCCTGGGTGGCGCAGTCGGTTGGGCGTCCGACTTCAGCCAGGTCACG
chrA2	146165283	T	TGGGGCGCCTGGGTGGCGCAGTCGGTTGGGCGTCCGACTTCAGCCAGGTCACG	PASS	upstream_gene_variant	MODIFIER	KLHDC10	KLHDC10	transcript	XM_023250567.2	protein_coding	-1	c.-2411_-2410insGGGGCGCCTGGGTGGCGCAGTCGGTTGGGCGTCCGACTTCAGCCAGGTCACG
chrA2	146165283	T	TGGGGCGCCTGGGTGGCGCAGTCGGTTGGGCGTCCGACTTCAGCCAGGTCACG	PASS	upstream_gene_variant	MODIFIER	KLHDC10	KLHDC10	transcript	XM_045052746.1	protein_coding	-1	c.-2411_-2410insGGGGCGCCTGGGTGGCGCAGTCGGTTGGGCGTCCGACTTCAGCCAGGTCACG
chrA2	146165283	T	TGGGGCGCCTGGGTGGCGCAGTCGGTTGGGCGTCCGACTTCAGCCAGGTCACG	PASS	upstream_gene_variant	MODIFIER	KLHDC10	KLHDC10	transcript	XM_011280559.4	protein_coding	-1	c.-2411_-2410insGGGGCGCCTGGGTGGCGCAGTCGGTTGGGCGTCCGACTTCAGCCAGGTCACG
chrA2	146165283	T	TGGGGCGCCTGGGTGGCGCAGTCGGTTGGGCGTCCGACTTCAGCCAGGTCACG	PASS	upstream_gene_variant	MODIFIER	KLHDC10	KLHDC10	transcript	XM_023250568.2	protein_coding	-1	c.-2411_-2410insGGGGCGCCTGGGTGGCGCAGTCGGTTGGGCGTCCGACTTCAGCCAGGTCACG
chrA2	146165283	T	TGGGGCGCCTGGGTGGCGCAGTCGGTTGGGCGTCCGACTTCAGCCAGGTCACG	PASS	intergenic_region	MODIFIER	ZC3HC1-KLHDC10	ZC3HC1-KLHDC10	intergenic_region	ZC3HC1-KLHDC10		-1	n.146165283_146165284insGGGGCGCCTGGGTGGCGCAGTCGGTTGGGCGTCCGACTTCAGCCAGGTCACG
chrA2	150901206	G	GT	PASS	intron_variant	MODIFIER	CNOT4	CNOT4	transcript	XM_011280578.4	protein_coding	2	c.175-2144_175-2143insA
chrA2	150901206	G	GT	PASS	intron_variant	MODIFIER	CNOT4	CNOT4	transcript	XM_006929400.4	protein_coding	2	c.175-2144_175-2143insA
chrA2	150901206	G	GT	PASS	intron_variant	MODIFIER	CNOT4	CNOT4	transcript	XM_011280579.4	protein_coding	2	c.175-2144_175-2143insA
chrA2	150901206	G	GT	PASS	intron_variant	MODIFIER	CNOT4	CNOT4	transcript	XM_006929399.4	protein_coding	2	c.175-2144_175-2143insA
chrA2	150901206	G	GT	PASS	intron_variant	MODIFIER	CNOT4	CNOT4	transcript	XM_006929401.4	protein_coding	2	c.175-2144_175-2143insA
chrA2	150901206	G	GT	PASS	intron_variant	MODIFIER	CNOT4	CNOT4	transcript	XM_011280580.3	protein_coding	2	c.175-2144_175-2143insA
chrA2	151751219	A	C	PASS	intron_variant	MODIFIER	LOC111557297	LOC111557297	transcript	XR_006594618.1	pseudogene	5	n.731-13163A>C
chrA2	151751219	A	C	PASS	intron_variant	MODIFIER	LOC111557297	LOC111557297	transcript	XR_006594619.1	pseudogene	5	n.573-13163A>C
chrA2	151751219	A	C	PASS	intron_variant	MODIFIER	LOC111557297	LOC111557297	transcript	XR_002737265.2	pseudogene	5	n.727-13163A>C
chrA2	151751219	A	C	PASS	intron_variant	MODIFIER	LOC111557297	LOC111557297	transcript	XR_006594617.1	pseudogene	5	n.698-13163A>C
chrA2	151752266	T	A	PASS	intron_variant	MODIFIER	LOC111557297	LOC111557297	transcript	XR_006594618.1	pseudogene	5	n.731-12116T>A
chrA2	151752266	T	A	PASS	intron_variant	MODIFIER	LOC111557297	LOC111557297	transcript	XR_006594619.1	pseudogene	5	n.573-12116T>A
chrA2	151752266	T	A	PASS	intron_variant	MODIFIER	LOC111557297	LOC111557297	transcript	XR_002737265.2	pseudogene	5	n.727-12116T>A
chrA2	151752266	T	A	PASS	intron_variant	MODIFIER	LOC111557297	LOC111557297	transcript	XR_006594617.1	pseudogene	5	n.698-12116T>A
chrA2	151752269	T	C	PASS	intron_variant	MODIFIER	LOC111557297	LOC111557297	transcript	XR_006594618.1	pseudogene	5	n.731-12113T>C
chrA2	151752269	T	C	PASS	intron_variant	MODIFIER	LOC111557297	LOC111557297	transcript	XR_006594619.1	pseudogene	5	n.573-12113T>C
chrA2	151752269	T	C	PASS	intron_variant	MODIFIER	LOC111557297	LOC111557297	transcript	XR_002737265.2	pseudogene	5	n.727-12113T>C
chrA2	151752269	T	C	PASS	intron_variant	MODIFIER	LOC111557297	LOC111557297	transcript	XR_006594617.1	pseudogene	5	n.698-12113T>C
chrA2	152016723	CAAAGAGGGATGCCTGAGGGGAGAGGGTGGGTGATGGGTATTGAGGAGGGCACCTTTTGGGATGTGCACTGGGTGTTGTATGGAAACCAATTTGTCAATAAATTTCATATAAAAAAATAAAAATAAAAAAAATAAAAAATAAATAAATAAACTGAAGAAAGATTAAAAAAAAA	C	PASS	intergenic_region	MODIFIER	LOC123383998-CHRM2	LOC123383998-CHRM2	intergenic_region	LOC123383998-CHRM2		-1	n.152016724_152016895del
chrA2	155407407	C	CGGGGGGGGGGGGG	PASS	downstream_gene_variant	MODIFIER	LOC123384055	LOC123384055	transcript	XR_006594650.1	pseudogene	-1	n.*280_*281insGGGGGGGGGGGGG
chrA2	155407407	C	CGGGGGGGGGGGGG	PASS	intron_variant	MODIFIER	MRPS33	MRPS33	transcript	XM_003983111.5	protein_coding	1	c.-27-2116_-27-2115insCCCCCCCCCCCCC
chrA2	165974163	G	GGGGA	PASS	intron_variant	MODIFIER	DPP6	DPP6	transcript	XM_045053297.1	protein_coding	5	c.628-13996_628-13995insGGGA
chrA2	165974163	G	GGGGA	PASS	intron_variant	MODIFIER	DPP6	DPP6	transcript	XM_045053301.1	protein_coding	5	c.445-13996_445-13995insGGGA
chrA2	165974163	G	GGGGA	PASS	intron_variant	MODIFIER	DPP6	DPP6	transcript	XM_045053300.1	protein_coding	5	c.436-13996_436-13995insGGGA
chrA2	165974163	G	GGGGA	PASS	intron_variant	MODIFIER	DPP6	DPP6	transcript	XM_045053302.1	protein_coding	5	c.628-13996_628-13995insGGGA
chrA2	165974163	G	GGGGA	PASS	intron_variant	MODIFIER	DPP6	DPP6	transcript	XM_045053299.1	protein_coding	5	c.436-13996_436-13995insGGGA
chrA2	165974163	G	GGGGA	PASS	intron_variant	MODIFIER	DPP6	DPP6	transcript	XM_045053298.1	protein_coding	5	c.442-13996_442-13995insGGGA
NW_025408497.1	582	AT	A	PASS	downstream_gene_variant	MODIFIER	LOC123383549	LOC123383549	transcript	XR_006593379.1	pseudogene	-1	n.*2975delA
NW_025408497.1	582	AT	A	PASS	intergenic_region	MODIFIER	CHR_START-LOC123383549	CHR_START-LOC123383549	intergenic_region	CHR_START-LOC123383549		-1	n.583delT
NW_025408499.1	213897	ATTG	A	PASS	intron_variant	MODIFIER	LOC123383567	LOC123383567	transcript	XM_045051466.1	protein_coding	2	c.339-8635_339-8633delTTG
NW_025408499.1	213897	ATTG	A	PASS	intron_variant	MODIFIER	LOC123383567	LOC123383567	transcript	XM_045051469.1	protein_coding	3	c.225-8635_225-8633delTTG
NW_025408499.1	213897	ATTG	A	PASS	intron_variant	MODIFIER	LOC123383567	LOC123383567	transcript	XM_045051468.1	protein_coding	1	c.252-8635_252-8633delTTG
NW_025408503.1	6585	A	C	PASS	upstream_gene_variant	MODIFIER	LOC123383579	LOC123383579	transcript	XR_006593425.1	pseudogene	-1	n.-3216A>C
NW_025408503.1	6585	A	C	PASS	upstream_gene_variant	MODIFIER	LOC123383579	LOC123383579	transcript	XR_006593423.1	pseudogene	-1	n.-3216A>C
NW_025408503.1	6585	A	C	PASS	upstream_gene_variant	MODIFIER	LOC123383579	LOC123383579	transcript	XR_006593424.1	pseudogene	-1	n.-3216A>C
NW_025408503.1	6585	A	C	PASS	upstream_gene_variant	MODIFIER	LOC123383579	LOC123383579	transcript	XR_006593426.1	pseudogene	-1	n.-3216A>C
NW_025408503.1	6585	A	C	PASS	upstream_gene_variant	MODIFIER	LOC123383579	LOC123383579	transcript	XR_006593427.1	pseudogene	-1	n.-3216A>C
NW_025408503.1	6585	A	C	PASS	downstream_gene_variant	MODIFIER	LOC123383578	LOC123383578	transcript	XR_006593422.1	pseudogene	-1	n.*501T>G
NW_025408503.1	6585	A	C	PASS	intergenic_region	MODIFIER	CHR_START-LOC123383578	CHR_START-LOC123383578	intergenic_region	CHR_START-LOC123383578		-1	n.6585A>C
NW_025408503.1	6587	A	C	PASS	upstream_gene_variant	MODIFIER	LOC123383579	LOC123383579	transcript	XR_006593425.1	pseudogene	-1	n.-3214A>C
NW_025408503.1	6587	A	C	PASS	upstream_gene_variant	MODIFIER	LOC123383579	LOC123383579	transcript	XR_006593423.1	pseudogene	-1	n.-3214A>C
NW_025408503.1	6587	A	C	PASS	upstream_gene_variant	MODIFIER	LOC123383579	LOC123383579	transcript	XR_006593424.1	pseudogene	-1	n.-3214A>C
NW_025408503.1	6587	A	C	PASS	upstream_gene_variant	MODIFIER	LOC123383579	LOC123383579	transcript	XR_006593426.1	pseudogene	-1	n.-3214A>C
NW_025408503.1	6587	A	C	PASS	upstream_gene_variant	MODIFIER	LOC123383579	LOC123383579	transcript	XR_006593427.1	pseudogene	-1	n.-3214A>C
NW_025408503.1	6587	A	C	PASS	downstream_gene_variant	MODIFIER	LOC123383578	LOC123383578	transcript	XR_006593422.1	pseudogene	-1	n.*499T>G
NW_025408503.1	6587	A	C	PASS	intergenic_region	MODIFIER	CHR_START-LOC123383578	CHR_START-LOC123383578	intergenic_region	CHR_START-LOC123383578		-1	n.6587A>C
NW_025408503.1	6589	A	C	PASS	upstream_gene_variant	MODIFIER	LOC123383579	LOC123383579	transcript	XR_006593425.1	pseudogene	-1	n.-3212A>C
NW_025408503.1	6589	A	C	PASS	upstream_gene_variant	MODIFIER	LOC123383579	LOC123383579	transcript	XR_006593423.1	pseudogene	-1	n.-3212A>C
NW_025408503.1	6589	A	C	PASS	upstream_gene_variant	MODIFIER	LOC123383579	LOC123383579	transcript	XR_006593424.1	pseudogene	-1	n.-3212A>C
NW_025408503.1	6589	A	C	PASS	upstream_gene_variant	MODIFIER	LOC123383579	LOC123383579	transcript	XR_006593426.1	pseudogene	-1	n.-3212A>C
NW_025408503.1	6589	A	C	PASS	upstream_gene_variant	MODIFIER	LOC123383579	LOC123383579	transcript	XR_006593427.1	pseudogene	-1	n.-3212A>C
NW_025408503.1	6589	A	C	PASS	downstream_gene_variant	MODIFIER	LOC123383578	LOC123383578	transcript	XR_006593422.1	pseudogene	-1	n.*497T>G
NW_025408503.1	6589	A	C	PASS	intergenic_region	MODIFIER	CHR_START-LOC123383578	CHR_START-LOC123383578	intergenic_region	CHR_START-LOC123383578		-1	n.6589A>C
chrA3	3890614	C	T	PASS	intergenic_region	MODIFIER	PHACTR3-LOC109497883	PHACTR3-LOC109497883	intergenic_region	PHACTR3-LOC109497883		-1	n.3890614C>T
chrA3	5415214	G	C	PASS	downstream_gene_variant	MODIFIER	LOC109497898	LOC109497898	transcript	XR_002154324.3	pseudogene	-1	n.*4919C>G
chrA3	5415214	G	C	PASS	downstream_gene_variant	MODIFIER	LOC109497898	LOC109497898	transcript	XR_002154323.3	pseudogene	-1	n.*4919C>G
chrA3	5415214	G	C	PASS	intergenic_region	MODIFIER	LOC123384255-LOC109497898	LOC123384255-LOC109497898	intergenic_region	LOC123384255-LOC109497898		-1	n.5415214G>C
chrA3	5415225	C	G	PASS	downstream_gene_variant	MODIFIER	LOC109497898	LOC109497898	transcript	XR_002154324.3	pseudogene	-1	n.*4908G>C
chrA3	5415225	C	G	PASS	downstream_gene_variant	MODIFIER	LOC109497898	LOC109497898	transcript	XR_002154323.3	pseudogene	-1	n.*4908G>C
chrA3	5415225	C	G	PASS	intergenic_region	MODIFIER	LOC123384255-LOC109497898	LOC123384255-LOC109497898	intergenic_region	LOC123384255-LOC109497898		-1	n.5415225C>G
chrA3	12564177	CCCCCA	C	PASS	upstream_gene_variant	MODIFIER	CSE1L	CSE1L	transcript	XM_006929678.5	protein_coding	-1	c.-315_-311delTGGGG
chrA3	12564177	CCCCCA	C	PASS	upstream_gene_variant	MODIFIER	CSE1L	CSE1L	transcript	XM_045053510.1	protein_coding	-1	c.-432_-428delTGGGG
chrA3	12564177	CCCCCA	C	PASS	intergenic_region	MODIFIER	CSE1L-ARFGEF2	CSE1L-ARFGEF2	intergenic_region	CSE1L-ARFGEF2		-1	n.12564178_12564182delCCCCA
chrA3	13674883	AGGGG	A	PASS	intron_variant	MODIFIER	NCOA3	NCOA3	transcript	XM_019826389.3	protein_coding	2	c.-19-49112_-19-49109delCCCC
chrA3	13674883	AGGGG	A	PASS	intron_variant	MODIFIER	NCOA3	NCOA3	transcript	XM_023251139.2	protein_coding	1	c.-19-49112_-19-49109delCCCC
chrA3	13674883	AGGGG	A	PASS	intron_variant	MODIFIER	NCOA3	NCOA3	transcript	XM_023251138.2	protein_coding	1	c.-101-12947_-101-12944delCCCC
chrA3	13674883	AGGGG	A	PASS	intron_variant	MODIFIER	NCOA3	NCOA3	transcript	XM_023251140.2	protein_coding	1	c.-101-12947_-101-12944delCCCC
chrA3	13674883	AGGGG	A	PASS	intron_variant	MODIFIER	NCOA3	NCOA3	transcript	XM_023251141.2	protein_coding	1	c.-101-12947_-101-12944delCCCC
chrA3	13674883	AGGGG	A	PASS	intron_variant	MODIFIER	NCOA3	NCOA3	transcript	XM_023251142.2	protein_coding	1	c.-101-12947_-101-12944delCCCC
chrA3	13674883	AGGGG	A	PASS	intron_variant	MODIFIER	NCOA3	NCOA3	transcript	XM_023251143.2	protein_coding	1	c.-101-12947_-101-12944delCCCC
chrA3	13674883	AGGGG	A	PASS	intron_variant	MODIFIER	NCOA3	NCOA3	transcript	XM_023251144.2	protein_coding	1	c.-101-12947_-101-12944delCCCC
chrA3	13674883	AGGGG	A	PASS	intron_variant	MODIFIER	NCOA3	NCOA3	transcript	XM_023251145.2	protein_coding	1	c.-101-12947_-101-12944delCCCC
chrA3	13674883	AGGGG	A	PASS	intron_variant	MODIFIER	NCOA3	NCOA3	transcript	XM_023251146.2	protein_coding	1	c.-101-12947_-101-12944delCCCC
chrA3	13674883	AGGGG	A	PASS	intron_variant	MODIFIER	NCOA3	NCOA3	transcript	XM_023251148.2	protein_coding	1	c.-101-12947_-101-12944delCCCC
chrA3	19225545	A	G	PASS	intergenic_region	MODIFIER	TOP1-LOC109498555	TOP1-LOC109498555	intergenic_region	TOP1-LOC109498555		-1	n.19225545A>G
chrA3	22031789	G	GAGTATAAAGTGATATTTATTTCCTCTTTGTTTTATTATTTACTTCCTTCTGCTTGCTTTGGGTTTACTTTGTTCTTCTTATGGTGTAAGGTTAGGCTATT	PASS	intergenic_region	MODIFIER	CTNNBL1-BLCAP	CTNNBL1-BLCAP	intergenic_region	CTNNBL1-BLCAP		-1	n.22031789_22031790insAGTATAAAGTGATATTTATTTCCTCTTTGTTTTATTATTTACTTCCTTCTGCTTGCTTTGGGTTTACTTTGTTCTTCTTATGGTGTAAGGTTAGGCTATT
chrA3	25670367	T	A	PASS	intron_variant	MODIFIER	LOC105260421	LOC105260421	transcript	XM_019826637.2	protein_coding	2	c.262+1045A>T
chrA3	25670367	T	A	PASS	intron_variant	MODIFIER	CDK5RAP1	CDK5RAP1	transcript	XR_002741000.2	pseudogene	14	n.2006-19470T>A
chrA3	25670367	T	A	PASS	intron_variant	MODIFIER	CDK5RAP1	CDK5RAP1	transcript	XR_006595238.1	pseudogene	14	n.2006-19470T>A
chrA3	25670367	T	A	PASS	intron_variant	MODIFIER	CDK5RAP1	CDK5RAP1	transcript	XR_006595239.1	pseudogene	14	n.2006-19470T>A
chrA3	25670367	T	A	PASS	intron_variant	MODIFIER	CDK5RAP1	CDK5RAP1	transcript	XR_006595240.1	pseudogene	14	n.2006-19470T>A
chrA3	25670367	T	A	PASS	intron_variant	MODIFIER	LOC105260421	LOC105260421	transcript	XM_045053733.1	protein_coding	2	c.262+1045A>T
chrA3	25670367	T	A	PASS	intron_variant	MODIFIER	LOC105260421	LOC105260421	transcript	XM_019826638.2	protein_coding	2	c.262+1045A>T
chrA3	26806884	CTGG	C	PASS	intergenic_region	MODIFIER	XKR7-PDRG1	XKR7-PDRG1	intergenic_region	XKR7-PDRG1		-1	n.26806885_26806887delTGG
chrA3	33116148	G	A	PASS	intron_variant	MODIFIER	LOC123384358	LOC123384358	transcript	XR_006595351.1	pseudogene	3	n.519+13769G>A
chrA3	33116182	A	G	PASS	intron_variant	MODIFIER	LOC123384358	LOC123384358	transcript	XR_006595351.1	pseudogene	3	n.519+13803A>G
chrA3	37737922	CGT	C	PASS	intergenic_region	MODIFIER	BTBD3-LOC111559793	BTBD3-LOC111559793	intergenic_region	BTBD3-LOC111559793		-1	n.37737923_37737924delGT
chrA3	39145524	G	A	PASS	intergenic_region	MODIFIER	TASP1-ESF1	TASP1-ESF1	intergenic_region	TASP1-ESF1		-1	n.39145524G>A
chrA3	39770036	A	G	PASS	intron_variant	MODIFIER	MACROD2	MACROD2	transcript	XM_023251484.2	protein_coding	3	c.272-181517A>G
chrA3	40690599	T	C	PASS	intron_variant	MODIFIER	MACROD2	MACROD2	transcript	XM_023251484.2	protein_coding	5	c.419-5211T>C
chrA3	41463262	G	GTGGAGTGT	PASS	intergenic_region	MODIFIER	MACROD2-LOC109498576	MACROD2-LOC109498576	intergenic_region	MACROD2-LOC109498576		-1	n.41463262_41463263insTGGAGTGT
chrA3	41463266	G	GCAAGCCC	PASS	intergenic_region	MODIFIER	MACROD2-LOC109498576	MACROD2-LOC109498576	intergenic_region	MACROD2-LOC109498576		-1	n.41463266_41463267insCAAGCCC
chrA3	41463268	T	A	PASS	intergenic_region	MODIFIER	MACROD2-LOC109498576	MACROD2-LOC109498576	intergenic_region	MACROD2-LOC109498576		-1	n.41463268T>A
chrA3	43573400	T	TGGGGCGCCTGGGTGGCGCAGTCGGTTAAGCGTCCG	PASS	3_prime_UTR_variant	MODIFIER	RBBP9	RBBP9	transcript	XM_003983820.6	protein_coding	5	c.*1205_*1206insCGGACGCTTAACCGACTGCGCCACCCAGGCGCCCC
chrA3	43573400	T	TGGGGCGCCTGGGTGGCGCAGTCGGTTAAGCGTCCG	PASS	downstream_gene_variant	MODIFIER	POLR3F	POLR3F	transcript	XM_006929982.4	protein_coding	-1	c.*3164_*3165insGGGGCGCCTGGGTGGCGCAGTCGGTTAAGCGTCCG
chrA3	43573400	T	TGGGGCGCCTGGGTGGCGCAGTCGGTTAAGCGTCCG	PASS	downstream_gene_variant	MODIFIER	POLR3F	POLR3F	transcript	XM_003983811.5	protein_coding	-1	c.*3164_*3165insGGGGCGCCTGGGTGGCGCAGTCGGTTAAGCGTCCG
chrA3	45886640	G	A	PASS	intergenic_region	MODIFIER	LOC111559919-LOC111559797	LOC111559919-LOC111559797	intergenic_region	LOC111559919-LOC111559797		-1	n.45886640G>A
chrA3	50343018	C	A	PASS	intergenic_region	MODIFIER	LOC101092842-LOC101092348	LOC101092842-LOC101092348	intergenic_region	LOC101092842-LOC101092348		-1	n.50343018C>A
chrA3	50343358	A	G	PASS	intergenic_region	MODIFIER	LOC101092842-LOC101092348	LOC101092842-LOC101092348	intergenic_region	LOC101092842-LOC101092348		-1	n.50343358A>G
chrA3	50367303	C	T	PASS	intergenic_region	MODIFIER	LOC101092348-LOC123384392	LOC101092348-LOC123384392	intergenic_region	LOC101092348-LOC123384392		-1	n.50367303C>T
chrA3	50368212	T	C	PASS	intergenic_region	MODIFIER	LOC101092348-LOC123384392	LOC101092348-LOC123384392	intergenic_region	LOC101092348-LOC123384392		-1	n.50368212T>C
chrA3	50368902	A	C	PASS	upstream_gene_variant	MODIFIER	LOC123384392	LOC123384392	transcript	XR_006595427.1	pseudogene	-1	n.-4597A>C
chrA3	50368902	A	C	PASS	intergenic_region	MODIFIER	LOC101092348-LOC123384392	LOC101092348-LOC123384392	intergenic_region	LOC101092348-LOC123384392		-1	n.50368902A>C
chrA3	50551798	C	T	PASS	upstream_gene_variant	MODIFIER	LOC111559998	LOC111559998	transcript	XR_002741447.2	snoRNA	-1	n.-287G>A
chrA3	50551798	C	T	PASS	intergenic_region	MODIFIER	LOC111559998-LOC123384209	LOC111559998-LOC123384209	intergenic_region	LOC111559998-LOC123384209		-1	n.50551798C>T
chrA3	50562481	A	ATTTATTTATTT	PASS	intergenic_region	MODIFIER	LOC111559998-LOC123384209	LOC111559998-LOC123384209	intergenic_region	LOC111559998-LOC123384209		-1	n.50562481_50562482insTTTATTTATTT
chrA3	50562483	A	T	PASS	intergenic_region	MODIFIER	LOC111559998-LOC123384209	LOC111559998-LOC123384209	intergenic_region	LOC111559998-LOC123384209		-1	n.50562483A>T
chrA3	50594777	G	A	PASS	intergenic_region	MODIFIER	LOC123384209-LOC123384393	LOC123384209-LOC123384393	intergenic_region	LOC123384209-LOC123384393		-1	n.50594777G>A
chrA3	50970679	A	C	PASS	intergenic_region	MODIFIER	LOC123384211-SOWAHC	LOC123384211-SOWAHC	intergenic_region	LOC123384211-SOWAHC		-1	n.50970679A>C
chrA3	51032210	A	G	PASS	intergenic_region	MODIFIER	LOC123384211-SOWAHC	LOC123384211-SOWAHC	intergenic_region	LOC123384211-SOWAHC		-1	n.51032210A>G
chrA3	51905367	A	C	PASS	intron_variant	MODIFIER	CCDC138	CCDC138	transcript	XM_045053979.1	protein_coding	9	c.1254+2495T>G
chrA3	51905367	A	C	PASS	intron_variant	MODIFIER	CCDC138	CCDC138	transcript	XM_045053975.1	protein_coding	10	c.1215+2495T>G
chrA3	51905367	A	C	PASS	intron_variant	MODIFIER	CCDC138	CCDC138	transcript	XM_045053978.1	protein_coding	4	c.363+2495T>G
chrA3	51905367	A	C	PASS	intron_variant	MODIFIER	CCDC138	CCDC138	transcript	XM_003983858.5	protein_coding	10	c.1215+2495T>G
chrA3	51905367	A	C	PASS	intron_variant	MODIFIER	CCDC138	CCDC138	transcript	XM_011281076.4	protein_coding	10	c.1191+2495T>G
chrA3	51905367	A	C	PASS	intron_variant	MODIFIER	CCDC138	CCDC138	transcript	XM_011281075.4	protein_coding	10	c.1212+2495T>G
chrA3	51905367	A	C	PASS	intron_variant	MODIFIER	CCDC138	CCDC138	transcript	XM_019826936.3	protein_coding	9	c.1107+2495T>G
chrA3	51905367	A	C	PASS	intron_variant	MODIFIER	CCDC138	CCDC138	transcript	XM_045053976.1	protein_coding	10	c.1215+2495T>G
chrA3	51905367	A	C	PASS	intron_variant	MODIFIER	CCDC138	CCDC138	transcript	XM_045053977.1	protein_coding	10	c.1212+2495T>G
chrA3	51905367	A	C	PASS	intron_variant	MODIFIER	CCDC138	CCDC138	transcript	XM_045053974.1	protein_coding	10	c.1215+2495T>G
chrA3	51905367	A	C	PASS	intron_variant	MODIFIER	CCDC138	CCDC138	transcript	XR_006595440.1	pseudogene	10	n.1311+2495T>G
chrA3	52213801	CAT	C	PASS	intron_variant	MODIFIER	LIMS1	LIMS1	transcript	XM_045053980.1	protein_coding	1	c.-57+2591_-57+2592delAT
chrA3	52213801	CAT	C	PASS	intron_variant	MODIFIER	LIMS1	LIMS1	transcript	XM_045053981.1	protein_coding	1	c.-124+2591_-124+2592delAT
chrA3	54083235	C	T	PASS	intron_variant	MODIFIER	LOC109498590	LOC109498590	transcript	XR_006595450.1	pseudogene	1	n.480-4146C>T
chrA3	54083235	C	T	PASS	intron_variant	MODIFIER	LOC109498590	LOC109498590	transcript	XR_006595451.1	pseudogene	1	n.480-4146C>T
chrA3	54147482	TTCTTCTTATTTTTTTTTAATTTTTTTTTTTATTTTTGAGACAGAGAGAGACAGAGCATGAACGGGGGAAGGTCAGAGAGAGGGAGACACAGAATCTGAAACAGGCTCCAGGCTCTGAGCCATCTGCACAGAGCCCGACGCGGGGCTCGAACTCACGGTCCGTGAGATCATGACCTGAGCCGAAGTCGGCCGCCCAACCGACTGAGCCACCCAGGCGCCCCG	T	PASS	intron_variant	MODIFIER	LOC109498590	LOC109498590	transcript	XR_006595451.1	pseudogene	3	n.1110-30447_1110-30227del
chrA3	57323549	GTGTGTATATATATATA	G	PASS	intergenic_region	MODIFIER	LOC123384414-TMEM182	LOC123384414-TMEM182	intergenic_region	LOC123384414-TMEM182		-1	n.57323550_57323565delTGTGTATATATATATA
chrA3	57323572	CACATATATATAT	C	PASS	intergenic_region	MODIFIER	LOC123384414-TMEM182	LOC123384414-TMEM182	intergenic_region	LOC123384414-TMEM182		-1	n.57323573_57323584delACATATATATAT
chrA3	57595131	A	G	PASS	intergenic_region	MODIFIER	SLC9A2-LOC111559935	SLC9A2-LOC111559935	intergenic_region	SLC9A2-LOC111559935		-1	n.57595131A>G
chrA3	57595150	CAAGCTCT	C	PASS	intergenic_region	MODIFIER	SLC9A2-LOC111559935	SLC9A2-LOC111559935	intergenic_region	SLC9A2-LOC111559935		-1	n.57595151_57595157delAAGCTCT
chrA3	57906399	A	ATATATATATG	PASS	intergenic_region	MODIFIER	IL1RL1-LOC123384214	IL1RL1-LOC123384214	intergenic_region	IL1RL1-LOC123384214		-1	n.57906399_57906400insTATATATATG
chrA3	68347856	A	ATTTGATGGACATTTAGGCTC	PASS	intergenic_region	MODIFIER	FSHR-LOC111559709	FSHR-LOC111559709	intergenic_region	FSHR-LOC111559709		-1	n.68347856_68347857insTTTGATGGACATTTAGGCTC
chrA3	71190189	C	T	PASS	intergenic_region	MODIFIER	LOC111559710-LOC123384457	LOC111559710-LOC123384457	intergenic_region	LOC111559710-LOC123384457		-1	n.71190189C>T
chrA3	71190215	C	A	PASS	intergenic_region	MODIFIER	LOC111559710-LOC123384457	LOC111559710-LOC123384457	intergenic_region	LOC111559710-LOC123384457		-1	n.71190215C>A
chrA3	71190245	G	A	PASS	intergenic_region	MODIFIER	LOC111559710-LOC123384457	LOC111559710-LOC123384457	intergenic_region	LOC111559710-LOC123384457		-1	n.71190245G>A
chrA3	71190257	A	G	PASS	intergenic_region	MODIFIER	LOC111559710-LOC123384457	LOC111559710-LOC123384457	intergenic_region	LOC111559710-LOC123384457		-1	n.71190257A>G
chrA3	71190325	G	T	PASS	intergenic_region	MODIFIER	LOC111559710-LOC123384457	LOC111559710-LOC123384457	intergenic_region	LOC111559710-LOC123384457		-1	n.71190325G>T
chrA3	71190757	C	T	PASS	intergenic_region	MODIFIER	LOC111559710-LOC123384457	LOC111559710-LOC123384457	intergenic_region	LOC111559710-LOC123384457		-1	n.71190757C>T
chrA3	71192335	A	T	PASS	intergenic_region	MODIFIER	LOC111559710-LOC123384457	LOC111559710-LOC123384457	intergenic_region	LOC111559710-LOC123384457		-1	n.71192335A>T
chrA3	72545095	TAAACAAGGACAAGGGGCGCCTGGGTGGCTTGGTCGGTTAAGCGTCCGACTTCGGCTCAGGTCATGATCTCACGGTCCGTGGGTTCGAGCCCCGCATCGGGCTCTGTGCTGATAGCTCAGAGCCTGGAGCCTGTTTCGGATTCTGTGTCTCCCTCTCTCTCTGCCCCTCCCCCGTTCATGCTCTGTCTCTCTCTGTCCTAAAAATAAATAAACGTTAAAAAAAATTAAAAAAAAAAAAAAAAAAA	T	PASS	downstream_gene_variant	MODIFIER	LOC111559997	LOC111559997	transcript	XR_002741446.1	snRNA	-1	n.*2104_*2347del
chrA3	72545095	TAAACAAGGACAAGGGGCGCCTGGGTGGCTTGGTCGGTTAAGCGTCCGACTTCGGCTCAGGTCATGATCTCACGGTCCGTGGGTTCGAGCCCCGCATCGGGCTCTGTGCTGATAGCTCAGAGCCTGGAGCCTGTTTCGGATTCTGTGTCTCCCTCTCTCTCTGCCCCTCCCCCGTTCATGCTCTGTCTCTCTCTGTCCTAAAAATAAATAAACGTTAAAAAAAATTAAAAAAAAAAAAAAAAAAA	T	PASS	downstream_gene_variant	MODIFIER	GPR75	GPR75	transcript	XM_006930102.5	protein_coding	-1	c.*1016_*1259del
chrA3	72545095	TAAACAAGGACAAGGGGCGCCTGGGTGGCTTGGTCGGTTAAGCGTCCGACTTCGGCTCAGGTCATGATCTCACGGTCCGTGGGTTCGAGCCCCGCATCGGGCTCTGTGCTGATAGCTCAGAGCCTGGAGCCTGTTTCGGATTCTGTGTCTCCCTCTCTCTCTGCCCCTCCCCCGTTCATGCTCTGTCTCTCTCTGTCCTAAAAATAAATAAACGTTAAAAAAAATTAAAAAAAAAAAAAAAAAAA	T	PASS	downstream_gene_variant	MODIFIER	GPR75	GPR75	transcript	XM_045054208.1	protein_coding	-1	c.*1016_*1259del
chrA3	72545095	TAAACAAGGACAAGGGGCGCCTGGGTGGCTTGGTCGGTTAAGCGTCCGACTTCGGCTCAGGTCATGATCTCACGGTCCGTGGGTTCGAGCCCCGCATCGGGCTCTGTGCTGATAGCTCAGAGCCTGGAGCCTGTTTCGGATTCTGTGTCTCCCTCTCTCTCTGCCCCTCCCCCGTTCATGCTCTGTCTCTCTCTGTCCTAAAAATAAATAAACGTTAAAAAAAATTAAAAAAAAAAAAAAAAAAA	T	PASS	intergenic_region	MODIFIER	LOC111559997-GPR75	LOC111559997-GPR75	intergenic_region	LOC111559997-GPR75		-1	n.72545096_72545339del
chrA3	78105398	C	CTGGGGCGCCTGGGTGGCACAGTCAGT	PASS	intron_variant	MODIFIER	LOC111559819	LOC111559819	transcript	XR_006595594.1	pseudogene	2	n.1716-151709_1716-151708insACTGACTGTGCCACCCAGGCGCCCCA
chrA3	78105398	C	CTGGGGCGCCTGGGTGGCACAGTCAGT	PASS	intron_variant	MODIFIER	LOC111559819	LOC111559819	transcript	XR_002741141.2	pseudogene	2	n.1716-151709_1716-151708insACTGACTGTGCCACCCAGGCGCCCCA
chrA3	78105401	A	AGCGGCC	PASS	intron_variant	MODIFIER	LOC111559819	LOC111559819	transcript	XR_006595594.1	pseudogene	2	n.1716-151712_1716-151711insGGCCGC
chrA3	78105401	A	AGCGGCC	PASS	intron_variant	MODIFIER	LOC111559819	LOC111559819	transcript	XR_002741141.2	pseudogene	2	n.1716-151712_1716-151711insGGCCGC
chrA3	78105404	C	CTTCAGCCAGGTCACGAT	PASS	intron_variant	MODIFIER	LOC111559819	LOC111559819	transcript	XR_006595594.1	pseudogene	2	n.1716-151715_1716-151714insATCGTGACCTGGCTGAA
chrA3	78105404	C	CTTCAGCCAGGTCACGAT	PASS	intron_variant	MODIFIER	LOC111559819	LOC111559819	transcript	XR_002741141.2	pseudogene	2	n.1716-151715_1716-151714insATCGTGACCTGGCTGAA
chrA3	78153670	T	C	PASS	intron_variant	MODIFIER	LOC111559819	LOC111559819	transcript	XR_006595594.1	pseudogene	2	n.1715+182153A>G
chrA3	78153670	T	C	PASS	intron_variant	MODIFIER	LOC111559819	LOC111559819	transcript	XR_002741141.2	pseudogene	2	n.1715+182153A>G
chrA3	78153674	T	C	PASS	intron_variant	MODIFIER	LOC111559819	LOC111559819	transcript	XR_006595594.1	pseudogene	2	n.1715+182149A>G
chrA3	78153674	T	C	PASS	intron_variant	MODIFIER	LOC111559819	LOC111559819	transcript	XR_002741141.2	pseudogene	2	n.1715+182149A>G
chrA3	78763298	T	C	PASS	upstream_gene_variant	MODIFIER	LOC109496743	LOC109496743	transcript	XR_002152965.2	pseudogene	-1	n.-1655A>G
chrA3	78763298	T	C	PASS	intergenic_region	MODIFIER	LOC109496743-PAPOLG	LOC109496743-PAPOLG	intergenic_region	LOC109496743-PAPOLG		-1	n.78763298T>C
chrA3	83044357	T	TTTTTTTTTTTTTTAAATTTTTTTTTCAACGTTTA	ReadPosRankSum-2	intron_variant	MODIFIER	LOC123384489	LOC123384489	transcript	XR_006595640.1	pseudogene	1	n.1476+16568_1476+16569insTTTTTTTTTTTTTAAATTTTTTTTTCAACGTTTA
chrA3	88330114	G	GAAACTGAAAGAA	PASS	intron_variant	MODIFIER	LOC123384497	LOC123384497	transcript	XR_006595662.1	pseudogene	4	n.865-19563_865-19562insAAACTGAAAGAA
chrA3	88330114	G	GAAACTGAAAGAA	PASS	intron_variant	MODIFIER	LOC123384497	LOC123384497	transcript	XR_006595664.1	pseudogene	4	n.546-19563_546-19562insAAACTGAAAGAA
chrA3	101841039	T	C	PASS	intron_variant	MODIFIER	LOC101100802	LOC101100802	transcript	unassigned_transcript_100	protein_coding	2	c.351-3408A>G
chrA3	101841039	T	C	PASS	intron_variant	MODIFIER	RPIA	RPIA	transcript	XM_045054542.1	protein_coding	8	c.838+45515T>C
chrA3	103422107	C	T	PASS	intergenic_region	MODIFIER	LOC123384536-LOC109498258	LOC123384536-LOC109498258	intergenic_region	LOC123384536-LOC109498258		-1	n.103422107C>T
chrA3	103679641	C	T	PASS	intergenic_region	MODIFIER	LOC102901946-LOC123384685	LOC102901946-LOC123384685	intergenic_region	LOC102901946-LOC123384685		-1	n.103679641C>T
chrA3	103679654	C	CTG	PASS	intergenic_region	MODIFIER	LOC102901946-LOC123384685	LOC102901946-LOC123384685	intergenic_region	LOC102901946-LOC123384685		-1	n.103679654_103679655insTG
chrA3	103679665	T	A	PASS	intergenic_region	MODIFIER	LOC102901946-LOC123384685	LOC102901946-LOC123384685	intergenic_region	LOC102901946-LOC123384685		-1	n.103679665T>A
chrA3	104237141	AAAAAAAAATATATATATATATAT	A	PASS	intron_variant	MODIFIER	ACOXL	ACOXL	transcript	XM_045054588.1	protein_coding	2	c.-219-520_-219-498delATATATATATATATATTTTTTTT
chrA3	115794282	TA	T	PASS	intergenic_region	MODIFIER	LCLAT1-LOC123384226	LCLAT1-LOC123384226	intergenic_region	LCLAT1-LOC123384226		-1	n.115794283delA
chrA3	115921720	AAAAAC	A	PASS	3_prime_UTR_variant	MODIFIER	LBH	LBH	transcript	XM_003984354.5	protein_coding	3	c.*2263_*2267delGTTTT
chrA3	115921720	AAAAAC	A	PASS	3_prime_UTR_variant	MODIFIER	LBH	LBH	transcript	XM_045054730.1	protein_coding	2	c.*2263_*2267delGTTTT
chrA3	115921720	AAAAAC	A	PASS	3_prime_UTR_variant	MODIFIER	LBH	LBH	transcript	XM_019827719.2	protein_coding	3	c.*2263_*2267delGTTTT
chrA3	115921720	AAAAAC	A	PASS	downstream_gene_variant	MODIFIER	LBH	LBH	transcript	XM_045054729.1	protein_coding	-1	c.*2426_*2430delGTTTT
chrA3	117684593	C	CAGAACTT	PASS	intron_variant	MODIFIER	BABAM2	BABAM2	transcript	XM_045054775.1	protein_coding	16	c.1208+4822_1208+4823insAAGTTCT
chrA3	117684593	C	CAGAACTT	PASS	intron_variant	MODIFIER	BABAM2	BABAM2	transcript	XM_045054776.1	protein_coding	12	c.1208+4822_1208+4823insAAGTTCT
chrA3	117684593	C	CAGAACTT	PASS	intron_variant	MODIFIER	BABAM2	BABAM2	transcript	XM_045054782.1	protein_coding	13	c.1088+4822_1088+4823insAAGTTCT
chrA3	117684593	C	CAGAACTT	PASS	intron_variant	MODIFIER	BABAM2	BABAM2	transcript	XM_045054779.1	protein_coding	14	c.1205+4822_1205+4823insAAGTTCT
chrA3	117684593	C	CAGAACTT	PASS	intron_variant	MODIFIER	BABAM2	BABAM2	transcript	XM_045054781.1	protein_coding	14	c.1208+4822_1208+4823insAAGTTCT
chrA3	117684593	C	CAGAACTT	PASS	intron_variant	MODIFIER	BABAM2	BABAM2	transcript	XM_045054778.1	protein_coding	14	c.1208+4822_1208+4823insAAGTTCT
chrA3	117684593	C	CAGAACTT	PASS	intron_variant	MODIFIER	BABAM2	BABAM2	transcript	XM_045054777.1	protein_coding	15	c.1208+4822_1208+4823insAAGTTCT
chrA3	117684593	C	CAGAACTT	PASS	intron_variant	MODIFIER	BABAM2	BABAM2	transcript	XM_045054786.1	protein_coding	12	c.1088+4822_1088+4823insAAGTTCT
chrA3	117684593	C	CAGAACTT	PASS	intron_variant	MODIFIER	BABAM2	BABAM2	transcript	XM_045054784.1	protein_coding	14	c.1208+4822_1208+4823insAAGTTCT
chrA3	117684593	C	CAGAACTT	PASS	intron_variant	MODIFIER	BABAM2	BABAM2	transcript	XM_045054783.1	protein_coding	14	c.1208+4822_1208+4823insAAGTTCT
chrA3	117684593	C	CAGAACTT	PASS	intron_variant	MODIFIER	BABAM2	BABAM2	transcript	XM_045054785.1	protein_coding	14	c.1208+4822_1208+4823insAAGTTCT
chrA3	118041197	TACC	T	PASS	intron_variant	MODIFIER	BABAM2	BABAM2	transcript	XM_045054775.1	protein_coding	6	c.128+8249_128+8251delGGT
chrA3	118041197	TACC	T	PASS	intron_variant	MODIFIER	BABAM2	BABAM2	transcript	XM_045054776.1	protein_coding	2	c.128+8249_128+8251delGGT
chrA3	118041197	TACC	T	PASS	intron_variant	MODIFIER	BABAM2	BABAM2	transcript	XM_045054782.1	protein_coding	4	c.128+8249_128+8251delGGT
chrA3	118041197	TACC	T	PASS	intron_variant	MODIFIER	BABAM2	BABAM2	transcript	XM_045054779.1	protein_coding	4	c.128+8249_128+8251delGGT
chrA3	118041197	TACC	T	PASS	intron_variant	MODIFIER	BABAM2	BABAM2	transcript	XM_045054781.1	protein_coding	4	c.128+8249_128+8251delGGT
chrA3	118041197	TACC	T	PASS	intron_variant	MODIFIER	BABAM2	BABAM2	transcript	XM_045054778.1	protein_coding	4	c.128+8249_128+8251delGGT
chrA3	118041197	TACC	T	PASS	intron_variant	MODIFIER	BABAM2	BABAM2	transcript	XM_045054777.1	protein_coding	5	c.128+8249_128+8251delGGT
chrA3	118041197	TACC	T	PASS	intron_variant	MODIFIER	BABAM2	BABAM2	transcript	XM_045054786.1	protein_coding	3	c.128+8249_128+8251delGGT
chrA3	118041197	TACC	T	PASS	intron_variant	MODIFIER	BABAM2	BABAM2	transcript	XM_045054784.1	protein_coding	4	c.128+8249_128+8251delGGT
chrA3	118041197	TACC	T	PASS	intron_variant	MODIFIER	BABAM2	BABAM2	transcript	XM_045054783.1	protein_coding	4	c.128+8249_128+8251delGGT
chrA3	118041197	TACC	T	PASS	intron_variant	MODIFIER	BABAM2	BABAM2	transcript	XM_045054785.1	protein_coding	4	c.128+8249_128+8251delGGT
chrA3	118044530	C	T	PASS	intron_variant	MODIFIER	BABAM2	BABAM2	transcript	XM_045054775.1	protein_coding	6	c.128+4919G>A
chrA3	118044530	C	T	PASS	intron_variant	MODIFIER	BABAM2	BABAM2	transcript	XM_045054776.1	protein_coding	2	c.128+4919G>A
chrA3	118044530	C	T	PASS	intron_variant	MODIFIER	BABAM2	BABAM2	transcript	XM_045054782.1	protein_coding	4	c.128+4919G>A
chrA3	118044530	C	T	PASS	intron_variant	MODIFIER	BABAM2	BABAM2	transcript	XM_045054779.1	protein_coding	4	c.128+4919G>A
chrA3	118044530	C	T	PASS	intron_variant	MODIFIER	BABAM2	BABAM2	transcript	XM_045054781.1	protein_coding	4	c.128+4919G>A
chrA3	118044530	C	T	PASS	intron_variant	MODIFIER	BABAM2	BABAM2	transcript	XM_045054778.1	protein_coding	4	c.128+4919G>A
chrA3	118044530	C	T	PASS	intron_variant	MODIFIER	BABAM2	BABAM2	transcript	XM_045054777.1	protein_coding	5	c.128+4919G>A
chrA3	118044530	C	T	PASS	intron_variant	MODIFIER	BABAM2	BABAM2	transcript	XM_045054786.1	protein_coding	3	c.128+4919G>A
chrA3	118044530	C	T	PASS	intron_variant	MODIFIER	BABAM2	BABAM2	transcript	XM_045054784.1	protein_coding	4	c.128+4919G>A
chrA3	118044530	C	T	PASS	intron_variant	MODIFIER	BABAM2	BABAM2	transcript	XM_045054783.1	protein_coding	4	c.128+4919G>A
chrA3	118044530	C	T	PASS	intron_variant	MODIFIER	BABAM2	BABAM2	transcript	XM_045054785.1	protein_coding	4	c.128+4919G>A
chrA3	118059119	G	A	PASS	upstream_gene_variant	MODIFIER	BABAM2	BABAM2	transcript	XM_045054786.1	protein_coding	-1	c.-1427C>T
chrA3	118059119	G	A	PASS	intron_variant	MODIFIER	BABAM2	BABAM2	transcript	XM_045054775.1	protein_coding	3	c.-307-1120C>T
chrA3	118059119	G	A	PASS	intron_variant	MODIFIER	RBKS	RBKS	transcript	XM_045054768.1	protein_coding	1	c.486+5620G>A
chrA3	118059119	G	A	PASS	intron_variant	MODIFIER	BABAM2	BABAM2	transcript	XM_045054782.1	protein_coding	1	c.-307-1120C>T
chrA3	118059119	G	A	PASS	intron_variant	MODIFIER	BABAM2	BABAM2	transcript	XM_045054779.1	protein_coding	1	c.-307-1120C>T
chrA3	118059119	G	A	PASS	intron_variant	MODIFIER	BABAM2	BABAM2	transcript	XM_045054781.1	protein_coding	1	c.-307-1120C>T
chrA3	118059119	G	A	PASS	intron_variant	MODIFIER	BABAM2	BABAM2	transcript	XM_045054778.1	protein_coding	1	c.-307-1120C>T
chrA3	118059119	G	A	PASS	intron_variant	MODIFIER	BABAM2	BABAM2	transcript	XM_045054777.1	protein_coding	2	c.-307-1120C>T
chrA3	118059119	G	A	PASS	intron_variant	MODIFIER	BABAM2	BABAM2	transcript	XM_045054784.1	protein_coding	1	c.-307-1120C>T
chrA3	118059119	G	A	PASS	intron_variant	MODIFIER	BABAM2	BABAM2	transcript	XM_045054783.1	protein_coding	1	c.-307-1120C>T
chrA3	118059119	G	A	PASS	intron_variant	MODIFIER	BABAM2	BABAM2	transcript	XM_045054785.1	protein_coding	1	c.-307-1120C>T
chrA3	118059119	G	A	PASS	intron_variant	MODIFIER	RBKS	RBKS	transcript	XM_045054770.1	protein_coding	1	c.486+5620G>A
chrA3	118059119	G	A	PASS	intron_variant	MODIFIER	RBKS	RBKS	transcript	XM_045054771.1	protein_coding	1	c.486+5620G>A
chrA3	118059119	G	A	PASS	intron_variant	MODIFIER	RBKS	RBKS	transcript	XM_045054772.1	protein_coding	1	c.486+5620G>A
chrA3	118059119	G	A	PASS	intron_variant	MODIFIER	RBKS	RBKS	transcript	XM_045054773.1	protein_coding	1	c.486+5620G>A
chrA3	118059119	G	A	PASS	intron_variant	MODIFIER	RBKS	RBKS	transcript	XM_045054774.1	protein_coding	1	c.-122+6211G>A
chrA3	118059119	G	A	PASS	intron_variant	MODIFIER	RBKS	RBKS	transcript	XM_045054769.1	protein_coding	1	c.338+5620G>A
chrA3	118059119	G	A	PASS	intron_variant	MODIFIER	RBKS	RBKS	transcript	XM_003984371.5	protein_coding	1	c.338+5620G>A
chrA3	118119081	C	T	PASS	intron_variant	MODIFIER	RBKS	RBKS	transcript	XM_045054768.1	protein_coding	7	c.1344+17628C>T
chrA3	118119081	C	T	PASS	intron_variant	MODIFIER	RBKS	RBKS	transcript	XM_045054770.1	protein_coding	7	c.1344+17628C>T
chrA3	118119081	C	T	PASS	intron_variant	MODIFIER	RBKS	RBKS	transcript	XM_045054772.1	protein_coding	7	c.1344+17628C>T
chrA3	118119081	C	T	PASS	intron_variant	MODIFIER	RBKS	RBKS	transcript	XM_045054773.1	protein_coding	6	c.1059+17628C>T
chrA3	118119081	C	T	PASS	intron_variant	MODIFIER	RBKS	RBKS	transcript	XM_045054774.1	protein_coding	8	c.870+17628C>T
chrA3	118119081	C	T	PASS	intron_variant	MODIFIER	RBKS	RBKS	transcript	XM_045054769.1	protein_coding	8	c.1329+17628C>T
chrA3	118119081	C	T	PASS	intron_variant	MODIFIER	RBKS	RBKS	transcript	XM_003984371.5	protein_coding	7	c.1044+17628C>T
chrA3	118123373	C	T	PASS	intron_variant	MODIFIER	RBKS	RBKS	transcript	XM_045054768.1	protein_coding	7	c.1344+21920C>T
chrA3	118123373	C	T	PASS	intron_variant	MODIFIER	RBKS	RBKS	transcript	XM_045054770.1	protein_coding	7	c.1344+21920C>T
chrA3	118123373	C	T	PASS	intron_variant	MODIFIER	RBKS	RBKS	transcript	XM_045054772.1	protein_coding	7	c.1344+21920C>T
chrA3	118123373	C	T	PASS	intron_variant	MODIFIER	RBKS	RBKS	transcript	XM_045054773.1	protein_coding	6	c.1059+21920C>T
chrA3	118123373	C	T	PASS	intron_variant	MODIFIER	RBKS	RBKS	transcript	XM_045054774.1	protein_coding	8	c.870+21920C>T
chrA3	118123373	C	T	PASS	intron_variant	MODIFIER	RBKS	RBKS	transcript	XM_045054769.1	protein_coding	8	c.1329+21920C>T
chrA3	118123373	C	T	PASS	intron_variant	MODIFIER	RBKS	RBKS	transcript	XM_003984371.5	protein_coding	7	c.1044+21920C>T
chrA3	118124413	C	T	PASS	intron_variant	MODIFIER	RBKS	RBKS	transcript	XM_045054768.1	protein_coding	7	c.1345-21854C>T
chrA3	118124413	C	T	PASS	intron_variant	MODIFIER	RBKS	RBKS	transcript	XM_045054770.1	protein_coding	7	c.1344+22960C>T
chrA3	118124413	C	T	PASS	intron_variant	MODIFIER	RBKS	RBKS	transcript	XM_045054772.1	protein_coding	7	c.1344+22960C>T
chrA3	118124413	C	T	PASS	intron_variant	MODIFIER	RBKS	RBKS	transcript	XM_045054773.1	protein_coding	6	c.1060-21854C>T
chrA3	118124413	C	T	PASS	intron_variant	MODIFIER	RBKS	RBKS	transcript	XM_045054774.1	protein_coding	8	c.871-21854C>T
chrA3	118124413	C	T	PASS	intron_variant	MODIFIER	RBKS	RBKS	transcript	XM_045054769.1	protein_coding	8	c.1330-21854C>T
chrA3	118124413	C	T	PASS	intron_variant	MODIFIER	RBKS	RBKS	transcript	XM_003984371.5	protein_coding	7	c.1045-21854C>T
chrA3	118124448	C	T	PASS	intron_variant	MODIFIER	RBKS	RBKS	transcript	XM_045054768.1	protein_coding	7	c.1345-21819C>T
chrA3	118124448	C	T	PASS	intron_variant	MODIFIER	RBKS	RBKS	transcript	XM_045054770.1	protein_coding	7	c.1344+22995C>T
chrA3	118124448	C	T	PASS	intron_variant	MODIFIER	RBKS	RBKS	transcript	XM_045054772.1	protein_coding	7	c.1344+22995C>T
chrA3	118124448	C	T	PASS	intron_variant	MODIFIER	RBKS	RBKS	transcript	XM_045054773.1	protein_coding	6	c.1060-21819C>T
chrA3	118124448	C	T	PASS	intron_variant	MODIFIER	RBKS	RBKS	transcript	XM_045054774.1	protein_coding	8	c.871-21819C>T
chrA3	118124448	C	T	PASS	intron_variant	MODIFIER	RBKS	RBKS	transcript	XM_045054769.1	protein_coding	8	c.1330-21819C>T
chrA3	118124448	C	T	PASS	intron_variant	MODIFIER	RBKS	RBKS	transcript	XM_003984371.5	protein_coding	7	c.1045-21819C>T
chrA3	118124484	G	A	PASS	intron_variant	MODIFIER	RBKS	RBKS	transcript	XM_045054768.1	protein_coding	7	c.1345-21783G>A
chrA3	118124484	G	A	PASS	intron_variant	MODIFIER	RBKS	RBKS	transcript	XM_045054770.1	protein_coding	7	c.1344+23031G>A
chrA3	118124484	G	A	PASS	intron_variant	MODIFIER	RBKS	RBKS	transcript	XM_045054772.1	protein_coding	7	c.1344+23031G>A
chrA3	118124484	G	A	PASS	intron_variant	MODIFIER	RBKS	RBKS	transcript	XM_045054773.1	protein_coding	6	c.1060-21783G>A
chrA3	118124484	G	A	PASS	intron_variant	MODIFIER	RBKS	RBKS	transcript	XM_045054774.1	protein_coding	8	c.871-21783G>A
chrA3	118124484	G	A	PASS	intron_variant	MODIFIER	RBKS	RBKS	transcript	XM_045054769.1	protein_coding	8	c.1330-21783G>A
chrA3	118124484	G	A	PASS	intron_variant	MODIFIER	RBKS	RBKS	transcript	XM_003984371.5	protein_coding	7	c.1045-21783G>A
chrA3	118126246	T	G	PASS	intron_variant	MODIFIER	RBKS	RBKS	transcript	XM_045054768.1	protein_coding	7	c.1345-20021T>G
chrA3	118126246	T	G	PASS	intron_variant	MODIFIER	RBKS	RBKS	transcript	XM_045054770.1	protein_coding	7	c.1344+24793T>G
chrA3	118126246	T	G	PASS	intron_variant	MODIFIER	RBKS	RBKS	transcript	XM_045054772.1	protein_coding	7	c.1344+24793T>G
chrA3	118126246	T	G	PASS	intron_variant	MODIFIER	RBKS	RBKS	transcript	XM_045054773.1	protein_coding	6	c.1060-20021T>G
chrA3	118126246	T	G	PASS	intron_variant	MODIFIER	RBKS	RBKS	transcript	XM_045054774.1	protein_coding	8	c.871-20021T>G
chrA3	118126246	T	G	PASS	intron_variant	MODIFIER	RBKS	RBKS	transcript	XM_045054769.1	protein_coding	8	c.1330-20021T>G
chrA3	118126246	T	G	PASS	intron_variant	MODIFIER	RBKS	RBKS	transcript	XM_003984371.5	protein_coding	7	c.1045-20021T>G
chrA3	118128041	C	T	PASS	intron_variant	MODIFIER	RBKS	RBKS	transcript	XM_045054768.1	protein_coding	7	c.1345-18226C>T
chrA3	118128041	C	T	PASS	intron_variant	MODIFIER	RBKS	RBKS	transcript	XM_045054770.1	protein_coding	7	c.1345-25731C>T
chrA3	118128041	C	T	PASS	intron_variant	MODIFIER	RBKS	RBKS	transcript	XM_045054772.1	protein_coding	7	c.1345-25736C>T
chrA3	118128041	C	T	PASS	intron_variant	MODIFIER	RBKS	RBKS	transcript	XM_045054773.1	protein_coding	6	c.1060-18226C>T
chrA3	118128041	C	T	PASS	intron_variant	MODIFIER	RBKS	RBKS	transcript	XM_045054774.1	protein_coding	8	c.871-18226C>T
chrA3	118128041	C	T	PASS	intron_variant	MODIFIER	RBKS	RBKS	transcript	XM_045054769.1	protein_coding	8	c.1330-18226C>T
chrA3	118128041	C	T	PASS	intron_variant	MODIFIER	RBKS	RBKS	transcript	XM_003984371.5	protein_coding	7	c.1045-18226C>T
chrA3	118129542	G	T	PASS	intron_variant	MODIFIER	RBKS	RBKS	transcript	XM_045054768.1	protein_coding	7	c.1345-16725G>T
chrA3	118129542	G	T	PASS	intron_variant	MODIFIER	RBKS	RBKS	transcript	XM_045054770.1	protein_coding	7	c.1345-24230G>T
chrA3	118129542	G	T	PASS	intron_variant	MODIFIER	RBKS	RBKS	transcript	XM_045054772.1	protein_coding	7	c.1345-24235G>T
chrA3	118129542	G	T	PASS	intron_variant	MODIFIER	RBKS	RBKS	transcript	XM_045054773.1	protein_coding	6	c.1060-16725G>T
chrA3	118129542	G	T	PASS	intron_variant	MODIFIER	RBKS	RBKS	transcript	XM_045054774.1	protein_coding	8	c.871-16725G>T
chrA3	118129542	G	T	PASS	intron_variant	MODIFIER	RBKS	RBKS	transcript	XM_045054769.1	protein_coding	8	c.1330-16725G>T
chrA3	118129542	G	T	PASS	intron_variant	MODIFIER	RBKS	RBKS	transcript	XM_003984371.5	protein_coding	7	c.1045-16725G>T
chrA3	118130633	C	T	PASS	intron_variant	MODIFIER	RBKS	RBKS	transcript	XM_045054768.1	protein_coding	7	c.1345-15634C>T
chrA3	118130633	C	T	PASS	intron_variant	MODIFIER	RBKS	RBKS	transcript	XM_045054770.1	protein_coding	7	c.1345-23139C>T
chrA3	118130633	C	T	PASS	intron_variant	MODIFIER	RBKS	RBKS	transcript	XM_045054772.1	protein_coding	7	c.1345-23144C>T
chrA3	118130633	C	T	PASS	intron_variant	MODIFIER	RBKS	RBKS	transcript	XM_045054773.1	protein_coding	6	c.1060-15634C>T
chrA3	118130633	C	T	PASS	intron_variant	MODIFIER	RBKS	RBKS	transcript	XM_045054774.1	protein_coding	8	c.871-15634C>T
chrA3	118130633	C	T	PASS	intron_variant	MODIFIER	RBKS	RBKS	transcript	XM_045054769.1	protein_coding	8	c.1330-15634C>T
chrA3	118130633	C	T	PASS	intron_variant	MODIFIER	RBKS	RBKS	transcript	XM_003984371.5	protein_coding	7	c.1045-15634C>T
chrA3	118138969	A	G	PASS	intron_variant	MODIFIER	RBKS	RBKS	transcript	XM_045054768.1	protein_coding	7	c.1345-7298A>G
chrA3	118138969	A	G	PASS	intron_variant	MODIFIER	RBKS	RBKS	transcript	XM_045054770.1	protein_coding	7	c.1345-14803A>G
chrA3	118138969	A	G	PASS	intron_variant	MODIFIER	RBKS	RBKS	transcript	XM_045054772.1	protein_coding	7	c.1345-14808A>G
chrA3	118138969	A	G	PASS	intron_variant	MODIFIER	RBKS	RBKS	transcript	XM_045054773.1	protein_coding	6	c.1060-7298A>G
chrA3	118138969	A	G	PASS	intron_variant	MODIFIER	RBKS	RBKS	transcript	XM_045054774.1	protein_coding	8	c.871-7298A>G
chrA3	118138969	A	G	PASS	intron_variant	MODIFIER	RBKS	RBKS	transcript	XM_045054769.1	protein_coding	8	c.1330-7298A>G
chrA3	118138969	A	G	PASS	intron_variant	MODIFIER	RBKS	RBKS	transcript	XM_003984371.5	protein_coding	7	c.1045-7298A>G
chrA3	118143469	G	A	PASS	intron_variant	MODIFIER	RBKS	RBKS	transcript	XM_045054768.1	protein_coding	7	c.1345-2798G>A
chrA3	118143469	G	A	PASS	intron_variant	MODIFIER	RBKS	RBKS	transcript	XM_045054770.1	protein_coding	7	c.1345-10303G>A
chrA3	118143469	G	A	PASS	intron_variant	MODIFIER	RBKS	RBKS	transcript	XM_045054772.1	protein_coding	7	c.1345-10308G>A
chrA3	118143469	G	A	PASS	intron_variant	MODIFIER	RBKS	RBKS	transcript	XM_045054773.1	protein_coding	6	c.1060-2798G>A
chrA3	118143469	G	A	PASS	intron_variant	MODIFIER	RBKS	RBKS	transcript	XM_045054774.1	protein_coding	8	c.871-2798G>A
chrA3	118143469	G	A	PASS	intron_variant	MODIFIER	RBKS	RBKS	transcript	XM_045054769.1	protein_coding	8	c.1330-2798G>A
chrA3	118143469	G	A	PASS	intron_variant	MODIFIER	RBKS	RBKS	transcript	XM_003984371.5	protein_coding	7	c.1045-2798G>A
chrA3	118148764	A	C	PASS	downstream_gene_variant	MODIFIER	RBKS	RBKS	transcript	XM_045054768.1	protein_coding	-1	c.*2324A>C
chrA3	118148764	A	C	PASS	downstream_gene_variant	MODIFIER	MRPL33	MRPL33	transcript	XM_019827749.2	protein_coding	-1	c.*473T>G
chrA3	118148764	A	C	PASS	downstream_gene_variant	MODIFIER	RBKS	RBKS	transcript	XM_045054773.1	protein_coding	-1	c.*2324A>C
chrA3	118148764	A	C	PASS	downstream_gene_variant	MODIFIER	RBKS	RBKS	transcript	XM_045054774.1	protein_coding	-1	c.*2324A>C
chrA3	118148764	A	C	PASS	downstream_gene_variant	MODIFIER	RBKS	RBKS	transcript	XM_045054769.1	protein_coding	-1	c.*2324A>C
chrA3	118148764	A	C	PASS	downstream_gene_variant	MODIFIER	RBKS	RBKS	transcript	XM_003984371.5	protein_coding	-1	c.*2324A>C
chrA3	118148764	A	C	PASS	downstream_gene_variant	MODIFIER	MRPL33	MRPL33	transcript	XM_003984372.4	protein_coding	-1	c.*426T>G
chrA3	118148764	A	C	PASS	downstream_gene_variant	MODIFIER	MRPL33	MRPL33	transcript	XM_045054787.1	protein_coding	-1	c.*391T>G
chrA3	118148764	A	C	PASS	intron_variant	MODIFIER	RBKS	RBKS	transcript	XM_045054770.1	protein_coding	7	c.1345-5008A>C
chrA3	118148764	A	C	PASS	intron_variant	MODIFIER	RBKS	RBKS	transcript	XM_045054772.1	protein_coding	7	c.1345-5013A>C
chrA3	118150025	C	T	PASS	downstream_gene_variant	MODIFIER	RBKS	RBKS	transcript	XM_045054768.1	protein_coding	-1	c.*3585C>T
chrA3	118150025	C	T	PASS	downstream_gene_variant	MODIFIER	RBKS	RBKS	transcript	XM_045054773.1	protein_coding	-1	c.*3585C>T
chrA3	118150025	C	T	PASS	downstream_gene_variant	MODIFIER	RBKS	RBKS	transcript	XM_045054774.1	protein_coding	-1	c.*3585C>T
chrA3	118150025	C	T	PASS	downstream_gene_variant	MODIFIER	RBKS	RBKS	transcript	XM_045054769.1	protein_coding	-1	c.*3585C>T
chrA3	118150025	C	T	PASS	downstream_gene_variant	MODIFIER	RBKS	RBKS	transcript	XM_003984371.5	protein_coding	-1	c.*3585C>T
chrA3	118150025	C	T	PASS	intron_variant	MODIFIER	MRPL33	MRPL33	transcript	XM_019827749.2	protein_coding	4	c.310-786G>A
chrA3	118150025	C	T	PASS	intron_variant	MODIFIER	RBKS	RBKS	transcript	XM_045054770.1	protein_coding	7	c.1345-3747C>T
chrA3	118150025	C	T	PASS	intron_variant	MODIFIER	RBKS	RBKS	transcript	XM_045054772.1	protein_coding	7	c.1345-3752C>T
chrA3	118150025	C	T	PASS	intron_variant	MODIFIER	MRPL33	MRPL33	transcript	XM_003984372.4	protein_coding	3	c.149-786G>A
chrA3	118150025	C	T	PASS	intron_variant	MODIFIER	MRPL33	MRPL33	transcript	XM_045054787.1	protein_coding	3	c.183-786G>A
chrA3	118155369	C	CT	PASS	downstream_gene_variant	MODIFIER	RBKS	RBKS	transcript	XM_045054770.1	protein_coding	-1	c.*1481_*1482insT
chrA3	118155369	C	CT	PASS	downstream_gene_variant	MODIFIER	RBKS	RBKS	transcript	XM_045054772.1	protein_coding	-1	c.*1563_*1564insT
chrA3	118155369	C	CT	PASS	intron_variant	MODIFIER	MRPL33	MRPL33	transcript	XM_019827749.2	protein_coding	3	c.148+259_148+260insA
chrA3	118155369	C	CT	PASS	intron_variant	MODIFIER	MRPL33	MRPL33	transcript	XM_003984372.4	protein_coding	3	c.148+259_148+260insA
chrA3	118155369	C	CT	PASS	intron_variant	MODIFIER	MRPL33	MRPL33	transcript	XM_045054787.1	protein_coding	3	c.182+2567_182+2568insA
chrA3	118156839	T	C	PASS	downstream_gene_variant	MODIFIER	RBKS	RBKS	transcript	XM_045054770.1	protein_coding	-1	c.*2951T>C
chrA3	118156839	T	C	PASS	downstream_gene_variant	MODIFIER	RBKS	RBKS	transcript	XM_045054772.1	protein_coding	-1	c.*3033T>C
chrA3	118156839	T	C	PASS	intron_variant	MODIFIER	MRPL33	MRPL33	transcript	XM_019827749.2	protein_coding	2	c.41+1098A>G
chrA3	118156839	T	C	PASS	intron_variant	MODIFIER	MRPL33	MRPL33	transcript	XM_003984372.4	protein_coding	2	c.41+1098A>G
chrA3	118156839	T	C	PASS	intron_variant	MODIFIER	MRPL33	MRPL33	transcript	XM_045054787.1	protein_coding	3	c.182+1098A>G
chrA3	118157172	A	G	PASS	downstream_gene_variant	MODIFIER	RBKS	RBKS	transcript	XM_045054770.1	protein_coding	-1	c.*3284A>G
chrA3	118157172	A	G	PASS	downstream_gene_variant	MODIFIER	RBKS	RBKS	transcript	XM_045054772.1	protein_coding	-1	c.*3366A>G
chrA3	118157172	A	G	PASS	intron_variant	MODIFIER	MRPL33	MRPL33	transcript	XM_019827749.2	protein_coding	2	c.41+765T>C
chrA3	118157172	A	G	PASS	intron_variant	MODIFIER	MRPL33	MRPL33	transcript	XM_003984372.4	protein_coding	2	c.41+765T>C
chrA3	118157172	A	G	PASS	intron_variant	MODIFIER	MRPL33	MRPL33	transcript	XM_045054787.1	protein_coding	3	c.182+765T>C
chrA3	118157753	A	G	PASS	downstream_gene_variant	MODIFIER	RBKS	RBKS	transcript	XM_045054770.1	protein_coding	-1	c.*3865A>G
chrA3	118157753	A	G	PASS	downstream_gene_variant	MODIFIER	RBKS	RBKS	transcript	XM_045054772.1	protein_coding	-1	c.*3947A>G
chrA3	118157753	A	G	PASS	intron_variant	MODIFIER	MRPL33	MRPL33	transcript	XM_019827749.2	protein_coding	2	c.41+184T>C
chrA3	118157753	A	G	PASS	intron_variant	MODIFIER	MRPL33	MRPL33	transcript	XM_003984372.4	protein_coding	2	c.41+184T>C
chrA3	118157753	A	G	PASS	intron_variant	MODIFIER	MRPL33	MRPL33	transcript	XM_045054787.1	protein_coding	3	c.182+184T>C
chrA3	118157826	C	T	PASS	downstream_gene_variant	MODIFIER	RBKS	RBKS	transcript	XM_045054770.1	protein_coding	-1	c.*3938C>T
chrA3	118157826	C	T	PASS	downstream_gene_variant	MODIFIER	RBKS	RBKS	transcript	XM_045054772.1	protein_coding	-1	c.*4020C>T
chrA3	118157826	C	T	PASS	intron_variant	MODIFIER	MRPL33	MRPL33	transcript	XM_019827749.2	protein_coding	2	c.41+111G>A
chrA3	118157826	C	T	PASS	intron_variant	MODIFIER	MRPL33	MRPL33	transcript	XM_003984372.4	protein_coding	2	c.41+111G>A
chrA3	118157826	C	T	PASS	intron_variant	MODIFIER	MRPL33	MRPL33	transcript	XM_045054787.1	protein_coding	3	c.182+111G>A
chrA3	118166230	G	A	PASS	intergenic_region	MODIFIER	MRPL33-LOC123384575	MRPL33-LOC123384575	intergenic_region	MRPL33-LOC123384575		-1	n.118166230G>A
chrA3	118170076	TTG	T	PASS	intergenic_region	MODIFIER	MRPL33-LOC123384575	MRPL33-LOC123384575	intergenic_region	MRPL33-LOC123384575		-1	n.118170077_118170078delTG
chrA3	118171094	A	AGAG	PASS	intergenic_region	MODIFIER	MRPL33-LOC123384575	MRPL33-LOC123384575	intergenic_region	MRPL33-LOC123384575		-1	n.118171094_118171095insGAG
chrA3	118173823	C	T	PASS	intergenic_region	MODIFIER	MRPL33-LOC123384575	MRPL33-LOC123384575	intergenic_region	MRPL33-LOC123384575		-1	n.118173823C>T
chrA3	118174530	C	A	PASS	intergenic_region	MODIFIER	MRPL33-LOC123384575	MRPL33-LOC123384575	intergenic_region	MRPL33-LOC123384575		-1	n.118174530C>A
chrA3	118176367	A	G	PASS	intergenic_region	MODIFIER	MRPL33-LOC123384575	MRPL33-LOC123384575	intergenic_region	MRPL33-LOC123384575		-1	n.118176367A>G
chrA3	118176998	G	A	PASS	intergenic_region	MODIFIER	MRPL33-LOC123384575	MRPL33-LOC123384575	intergenic_region	MRPL33-LOC123384575		-1	n.118176998G>A
chrA3	118186842	T	C	PASS	intergenic_region	MODIFIER	MRPL33-LOC123384575	MRPL33-LOC123384575	intergenic_region	MRPL33-LOC123384575		-1	n.118186842T>C
chrA3	118189231	TTA	T	PASS	intergenic_region	MODIFIER	MRPL33-LOC123384575	MRPL33-LOC123384575	intergenic_region	MRPL33-LOC123384575		-1	n.118189232_118189233delTA
chrA3	118189428	C	T	PASS	intergenic_region	MODIFIER	MRPL33-LOC123384575	MRPL33-LOC123384575	intergenic_region	MRPL33-LOC123384575		-1	n.118189428C>T
chrA3	118204822	C	T	PASS	upstream_gene_variant	MODIFIER	LOC123384575	LOC123384575	transcript	XR_006595868.1	pseudogene	-1	n.-4897G>A
chrA3	118204822	C	T	PASS	intergenic_region	MODIFIER	LOC123384575-SLC4A1AP	LOC123384575-SLC4A1AP	intergenic_region	LOC123384575-SLC4A1AP		-1	n.118204822C>T
chrA3	118215575	G	A	PASS	intergenic_region	MODIFIER	LOC123384575-SLC4A1AP	LOC123384575-SLC4A1AP	intergenic_region	LOC123384575-SLC4A1AP		-1	n.118215575G>A
chrA3	118259419	AT	A	PASS	intron_variant	MODIFIER	SUPT7L	SUPT7L	transcript	XM_006930396.4	protein_coding	3	c.413+2816delT
chrA3	118259419	AT	A	PASS	intron_variant	MODIFIER	SUPT7L	SUPT7L	transcript	XM_006930397.4	protein_coding	3	c.413+2816delT
chrA3	118259419	AT	A	PASS	intron_variant	MODIFIER	SUPT7L	SUPT7L	transcript	XM_006930398.4	protein_coding	2	c.413+2816delT
chrA3	118259419	AT	A	PASS	intron_variant	MODIFIER	SUPT7L	SUPT7L	transcript	XM_019827748.3	protein_coding	2	c.413+2816delT
chrA3	118259419	AT	A	PASS	intron_variant	MODIFIER	SUPT7L	SUPT7L	transcript	XM_023252003.2	protein_coding	3	c.413+2816delT
chrA3	118284961	C	T	PASS	intron_variant	MODIFIER	GPN1	GPN1	transcript	XM_045054791.1	protein_coding	5	c.350+735G>A
chrA3	118284961	C	T	PASS	intron_variant	MODIFIER	GPN1	GPN1	transcript	XM_023252004.1	protein_coding	5	c.251+735G>A
chrA3	118284961	C	T	PASS	intron_variant	MODIFIER	GPN1	GPN1	transcript	XM_003984375.5	protein_coding	3	c.65+735G>A
chrA3	118291327	T	A	PASS	upstream_gene_variant	MODIFIER	GPN1	GPN1	transcript	XM_045054791.1	protein_coding	-1	c.-42A>T
chrA3	118291327	T	A	PASS	upstream_gene_variant	MODIFIER	CCDC121	CCDC121	transcript	XM_003984444.6	protein_coding	-1	c.-74T>A
chrA3	118291327	T	A	PASS	upstream_gene_variant	MODIFIER	GPN1	GPN1	transcript	XM_023252004.1	protein_coding	-1	c.-42A>T
chrA3	118291327	T	A	PASS	upstream_gene_variant	MODIFIER	GPN1	GPN1	transcript	XM_003984375.5	protein_coding	-1	c.-220A>T
chrA3	118291327	T	A	PASS	intergenic_region	MODIFIER	GPN1-CCDC121	GPN1-CCDC121	intergenic_region	GPN1-CCDC121		-1	n.118291327T>A
chrA3	118291968	C	A	PASS	upstream_gene_variant	MODIFIER	GPN1	GPN1	transcript	XM_045054791.1	protein_coding	-1	c.-683G>T
chrA3	118291968	C	A	PASS	upstream_gene_variant	MODIFIER	GPN1	GPN1	transcript	XM_023252004.1	protein_coding	-1	c.-683G>T
chrA3	118291968	C	A	PASS	upstream_gene_variant	MODIFIER	GPN1	GPN1	transcript	XM_003984375.5	protein_coding	-1	c.-861G>T
chrA3	118291968	C	A	PASS	intron_variant	MODIFIER	CCDC121	CCDC121	transcript	XM_003984444.6	protein_coding	1	c.545+23C>A
chrA3	118301987	TA	T	PASS	downstream_gene_variant	MODIFIER	CCDC121	CCDC121	transcript	XM_003984444.6	protein_coding	-1	c.*8384delA
chrA3	118301987	TA	T	PASS	intron_variant	MODIFIER	ZNF512	ZNF512	transcript	XM_006930400.5	protein_coding	13	c.1392+1789delT
chrA3	118301987	TA	T	PASS	intron_variant	MODIFIER	ZNF512	ZNF512	transcript	XM_006930401.5	protein_coding	13	c.1389+1789delT
chrA3	118305945	G	A	PASS	intron_variant	MODIFIER	ZNF512	ZNF512	transcript	XM_006930400.5	protein_coding	11	c.1230+77C>T
chrA3	118305945	G	A	PASS	intron_variant	MODIFIER	ZNF512	ZNF512	transcript	XM_006930401.5	protein_coding	11	c.1227+77C>T
chrA3	118318627	C	T	PASS	intron_variant	MODIFIER	ZNF512	ZNF512	transcript	XM_006930400.5	protein_coding	6	c.580-129G>A
chrA3	118318627	C	T	PASS	intron_variant	MODIFIER	ZNF512	ZNF512	transcript	XM_006930401.5	protein_coding	6	c.577-129G>A
chrA3	118323067	G	A	PASS	intron_variant	MODIFIER	ZNF512	ZNF512	transcript	XM_006930400.5	protein_coding	2	c.90-1022C>T
chrA3	118323067	G	A	PASS	intron_variant	MODIFIER	ZNF512	ZNF512	transcript	XM_006930401.5	protein_coding	2	c.90-1025C>T
chrA3	118324442	T	C	PASS	intron_variant	MODIFIER	ZNF512	ZNF512	transcript	XM_006930400.5	protein_coding	2	c.90-2397A>G
chrA3	118324442	T	C	PASS	intron_variant	MODIFIER	ZNF512	ZNF512	transcript	XM_006930401.5	protein_coding	2	c.90-2400A>G
chrA3	118333697	C	T	PASS	missense_variant	MODERATE	LOC109498324	LOC109498324	transcript	XM_019827751.3	protein_coding	5	c.18482G>A	p.Arg6161His
chrA3	118333697	C	T	PASS	missense_variant	MODERATE	LOC109498324	LOC109498324	transcript	XM_045054789.1	protein_coding	4	c.18416G>A	p.Arg6139His
chrA3	118333697	C	T	PASS	upstream_gene_variant	MODIFIER	ZNF512	ZNF512	transcript	XM_006930400.5	protein_coding	-1	c.-1585G>A
chrA3	118333697	C	T	PASS	upstream_gene_variant	MODIFIER	ZNF512	ZNF512	transcript	XM_006930401.5	protein_coding	-1	c.-1585G>A
chrA3	118337378	T	C	PASS	missense_variant	MODERATE	LOC109498324	LOC109498324	transcript	XM_019827751.3	protein_coding	5	c.14801A>G	p.Gln4934Arg
chrA3	118337378	T	C	PASS	missense_variant	MODERATE	LOC109498324	LOC109498324	transcript	XM_045054789.1	protein_coding	4	c.14735A>G	p.Gln4912Arg
chrA3	118397032	T	G	PASS	upstream_gene_variant	MODIFIER	GCKR	GCKR	transcript	XM_023250920.2	protein_coding	-1	c.-455A>C
chrA3	118397032	T	G	PASS	upstream_gene_variant	MODIFIER	FNDC4	FNDC4	transcript	XM_003984380.6	protein_coding	-1	c.-1608T>G
chrA3	118397032	T	G	PASS	intergenic_region	MODIFIER	GCKR-FNDC4	GCKR-FNDC4	intergenic_region	GCKR-FNDC4		-1	n.118397032T>G
chrA3	118399129	G	A	PASS	synonymous_variant	LOW	FNDC4	FNDC4	transcript	XM_003984380.6	protein_coding	3	c.234G>A	p.Gln78Gln
chrA3	118399129	G	A	PASS	upstream_gene_variant	MODIFIER	GCKR	GCKR	transcript	XM_023250920.2	protein_coding	-1	c.-2552C>T
chrA3	118399129	G	A	PASS	upstream_gene_variant	MODIFIER	IFT172	IFT172	transcript	XM_003984381.6	protein_coding	-1	c.-4149G>A
chrA3	118399129	G	A	PASS	upstream_gene_variant	MODIFIER	IFT172	IFT172	transcript	XM_019827754.3	protein_coding	-1	c.-4351G>A
chrA3	118405176	G	T	PASS	downstream_gene_variant	MODIFIER	FNDC4	FNDC4	transcript	XM_003984380.6	protein_coding	-1	c.*4449G>T
chrA3	118405176	G	T	PASS	intron_variant	MODIFIER	IFT172	IFT172	transcript	XM_003984381.6	protein_coding	1	c.40-1110G>T
chrA3	118405176	G	T	PASS	intron_variant	MODIFIER	IFT172	IFT172	transcript	XM_019827754.3	protein_coding	1	c.-163-728G>T
chrA3	118406141	C	T	PASS	downstream_gene_variant	MODIFIER	FNDC4	FNDC4	transcript	XM_003984380.6	protein_coding	-1	c.*5414C>T
chrA3	118406141	C	T	PASS	intron_variant	MODIFIER	IFT172	IFT172	transcript	XM_003984381.6	protein_coding	1	c.40-145C>T
chrA3	118406141	C	T	PASS	intron_variant	MODIFIER	IFT172	IFT172	transcript	XM_019827754.3	protein_coding	2	c.-25+99C>T
chrA3	118406148	T	C	PASS	downstream_gene_variant	MODIFIER	FNDC4	FNDC4	transcript	XM_003984380.6	protein_coding	-1	c.*5421T>C
chrA3	118406148	T	C	PASS	intron_variant	MODIFIER	IFT172	IFT172	transcript	XM_003984381.6	protein_coding	1	c.40-138T>C
chrA3	118406148	T	C	PASS	intron_variant	MODIFIER	IFT172	IFT172	transcript	XM_019827754.3	protein_coding	2	c.-25+106T>C
chrA3	118408054	C	G	PASS	intron_variant	MODIFIER	IFT172	IFT172	transcript	XM_003984381.6	protein_coding	6	c.483-100C>G
chrA3	118408054	C	G	PASS	intron_variant	MODIFIER	IFT172	IFT172	transcript	XM_019827754.3	protein_coding	7	c.420-100C>G
chrA3	118412539	C	G	PASS	intron_variant	MODIFIER	IFT172	IFT172	transcript	XM_003984381.6	protein_coding	12	c.1222-76C>G
chrA3	118412539	C	G	PASS	intron_variant	MODIFIER	IFT172	IFT172	transcript	XM_019827754.3	protein_coding	13	c.1159-76C>G
chrA3	118416192	G	A	PASS	intron_variant	MODIFIER	IFT172	IFT172	transcript	XM_003984381.6	protein_coding	14	c.1412-879G>A
chrA3	118416192	G	A	PASS	intron_variant	MODIFIER	IFT172	IFT172	transcript	XM_019827754.3	protein_coding	15	c.1349-879G>A
chrA3	118418382	A	T	PASS	intron_variant	MODIFIER	IFT172	IFT172	transcript	XM_003984381.6	protein_coding	16	c.1692+194A>T
chrA3	118418382	A	T	PASS	intron_variant	MODIFIER	IFT172	IFT172	transcript	XM_019827754.3	protein_coding	17	c.1629+194A>T
chrA3	118418639	G	T	PASS	intron_variant	MODIFIER	IFT172	IFT172	transcript	XM_003984381.6	protein_coding	16	c.1692+451G>T
chrA3	118418639	G	T	PASS	intron_variant	MODIFIER	IFT172	IFT172	transcript	XM_019827754.3	protein_coding	17	c.1629+451G>T
chrA3	118419468	A	C	PASS	intron_variant	MODIFIER	IFT172	IFT172	transcript	XM_003984381.6	protein_coding	16	c.1692+1280A>C
chrA3	118419468	A	C	PASS	intron_variant	MODIFIER	IFT172	IFT172	transcript	XM_019827754.3	protein_coding	17	c.1629+1280A>C
chrA3	118419469	G	A	PASS	intron_variant	MODIFIER	IFT172	IFT172	transcript	XM_003984381.6	protein_coding	16	c.1692+1281G>A
chrA3	118419469	G	A	PASS	intron_variant	MODIFIER	IFT172	IFT172	transcript	XM_019827754.3	protein_coding	17	c.1629+1281G>A
chrA3	118420876	A	C	PASS	intron_variant	MODIFIER	IFT172	IFT172	transcript	XM_003984381.6	protein_coding	16	c.1693-1393A>C
chrA3	118420876	A	C	PASS	intron_variant	MODIFIER	IFT172	IFT172	transcript	XM_019827754.3	protein_coding	17	c.1630-1393A>C
chrA3	118421488	GTTATGTTGAATATAAACTT	G	PASS	intron_variant	MODIFIER	IFT172	IFT172	transcript	XM_003984381.6	protein_coding	16	c.1693-780_1693-762delTTATGTTGAATATAAACTT
chrA3	118421488	GTTATGTTGAATATAAACTT	G	PASS	intron_variant	MODIFIER	IFT172	IFT172	transcript	XM_019827754.3	protein_coding	17	c.1630-780_1630-762delTTATGTTGAATATAAACTT
chrA3	118423450	A	G	PASS	downstream_gene_variant	MODIFIER	KRTCAP3	KRTCAP3	transcript	XR_006595870.1	pseudogene	-1	n.*3410T>C
chrA3	118423450	A	G	PASS	intron_variant	MODIFIER	IFT172	IFT172	transcript	XM_003984381.6	protein_coding	18	c.1938-653A>G
chrA3	118423450	A	G	PASS	intron_variant	MODIFIER	IFT172	IFT172	transcript	XM_019827754.3	protein_coding	19	c.1875-653A>G
chrA3	118423451	G	T	PASS	downstream_gene_variant	MODIFIER	KRTCAP3	KRTCAP3	transcript	XR_006595870.1	pseudogene	-1	n.*3409C>A
chrA3	118423451	G	T	PASS	intron_variant	MODIFIER	IFT172	IFT172	transcript	XM_003984381.6	protein_coding	18	c.1938-652G>T
chrA3	118423451	G	T	PASS	intron_variant	MODIFIER	IFT172	IFT172	transcript	XM_019827754.3	protein_coding	19	c.1875-652G>T
chrA3	118427431	AAG	A	PASS	splice_region_variant&intron_variant	LOW	KRTCAP3	KRTCAP3	transcript	XR_006595870.1	pseudogene	7	n.1072-9_1072-8delCT
chrA3	118427431	AAG	A	PASS	intron_variant	MODIFIER	IFT172	IFT172	transcript	XM_003984381.6	protein_coding	26	c.2877+111_2877+112delAG
chrA3	118427431	AAG	A	PASS	intron_variant	MODIFIER	IFT172	IFT172	transcript	XM_019827754.3	protein_coding	27	c.2814+111_2814+112delAG
chrA3	118431095	A	G	PASS	downstream_gene_variant	MODIFIER	KRTCAP3	KRTCAP3	transcript	XM_045054801.1	protein_coding	-1	c.*2620T>C
chrA3	118431095	A	G	PASS	intron_variant	MODIFIER	IFT172	IFT172	transcript	XM_003984381.6	protein_coding	35	c.3951+71A>G
chrA3	118431095	A	G	PASS	intron_variant	MODIFIER	IFT172	IFT172	transcript	XM_019827754.3	protein_coding	36	c.3888+71A>G
chrA3	118431095	A	G	PASS	intron_variant	MODIFIER	KRTCAP3	KRTCAP3	transcript	XR_006595870.1	pseudogene	7	n.1071+2376T>C
chrA3	118431096	C	A	PASS	downstream_gene_variant	MODIFIER	KRTCAP3	KRTCAP3	transcript	XM_045054801.1	protein_coding	-1	c.*2619G>T
chrA3	118431096	C	A	PASS	intron_variant	MODIFIER	IFT172	IFT172	transcript	XM_003984381.6	protein_coding	35	c.3951+72C>A
chrA3	118431096	C	A	PASS	intron_variant	MODIFIER	IFT172	IFT172	transcript	XM_019827754.3	protein_coding	36	c.3888+72C>A
chrA3	118431096	C	A	PASS	intron_variant	MODIFIER	KRTCAP3	KRTCAP3	transcript	XR_006595870.1	pseudogene	7	n.1071+2375G>T
chrA3	118433136	CAAG	C	PASS	splice_region_variant	LOW	KRTCAP3	KRTCAP3	transcript	XM_045054801.1	protein_coding	7	c.*576_*578delCTT
chrA3	118433136	CAAG	C	PASS	3_prime_UTR_variant	MODIFIER	KRTCAP3	KRTCAP3	transcript	XM_045054801.1	protein_coding	7	c.*576_*578delCTT
chrA3	118433136	CAAG	C	PASS	intron_variant	MODIFIER	IFT172	IFT172	transcript	XM_003984381.6	protein_coding	35	c.3952-361_3952-359delGAA
chrA3	118433136	CAAG	C	PASS	intron_variant	MODIFIER	IFT172	IFT172	transcript	XM_019827754.3	protein_coding	36	c.3889-361_3889-359delGAA
chrA3	118433136	CAAG	C	PASS	intron_variant	MODIFIER	KRTCAP3	KRTCAP3	transcript	XR_006595870.1	pseudogene	7	n.1071+332_1071+334delCTT
chrA3	118438150	G	A	PASS	upstream_gene_variant	MODIFIER	LOC123384576	LOC123384576	transcript	XR_006595871.1	pseudogene	-1	n.-2879G>A
chrA3	118438150	G	A	PASS	downstream_gene_variant	MODIFIER	KRTCAP3	KRTCAP3	transcript	XM_003984382.4	protein_coding	-1	c.*705C>T
chrA3	118438150	G	A	PASS	downstream_gene_variant	MODIFIER	NRBP1	NRBP1	transcript	XM_019827756.3	protein_coding	-1	c.*2775C>T
chrA3	118438150	G	A	PASS	downstream_gene_variant	MODIFIER	NRBP1	NRBP1	transcript	XM_011281287.4	protein_coding	-1	c.*2775C>T
chrA3	118438150	G	A	PASS	intron_variant	MODIFIER	IFT172	IFT172	transcript	XM_003984381.6	protein_coding	46	c.5069-80G>A
chrA3	118438150	G	A	PASS	intron_variant	MODIFIER	IFT172	IFT172	transcript	XM_019827754.3	protein_coding	47	c.5006-80G>A
chrA3	118438150	G	A	PASS	intron_variant	MODIFIER	KRTCAP3	KRTCAP3	transcript	XR_006595870.1	pseudogene	6	n.832+820C>T
chrA3	118438150	G	A	PASS	intron_variant	MODIFIER	KRTCAP3	KRTCAP3	transcript	XM_045054801.1	protein_coding	6	c.*5+820C>T
chrA3	118438811	A	C	PASS	3_prime_UTR_variant	MODIFIER	KRTCAP3	KRTCAP3	transcript	XM_003984382.4	protein_coding	7	c.*44T>G
chrA3	118438811	A	C	PASS	upstream_gene_variant	MODIFIER	LOC123384576	LOC123384576	transcript	XR_006595871.1	pseudogene	-1	n.-2218A>C
chrA3	118438811	A	C	PASS	downstream_gene_variant	MODIFIER	IFT172	IFT172	transcript	XM_003984381.6	protein_coding	-1	c.*193A>C
chrA3	118438811	A	C	PASS	downstream_gene_variant	MODIFIER	NRBP1	NRBP1	transcript	XM_019827756.3	protein_coding	-1	c.*2114T>G
chrA3	118438811	A	C	PASS	downstream_gene_variant	MODIFIER	IFT172	IFT172	transcript	XM_019827754.3	protein_coding	-1	c.*193A>C
chrA3	118438811	A	C	PASS	downstream_gene_variant	MODIFIER	NRBP1	NRBP1	transcript	XM_011281287.4	protein_coding	-1	c.*2114T>G
chrA3	118438811	A	C	PASS	intron_variant	MODIFIER	KRTCAP3	KRTCAP3	transcript	XR_006595870.1	pseudogene	6	n.832+159T>G
chrA3	118438811	A	C	PASS	intron_variant	MODIFIER	KRTCAP3	KRTCAP3	transcript	XM_045054801.1	protein_coding	6	c.*5+159T>G
chrA3	118447931	G	A	PASS	downstream_gene_variant	MODIFIER	LOC123384576	LOC123384576	transcript	XR_006595871.1	pseudogene	-1	n.*4087G>A
chrA3	118447931	G	A	PASS	intron_variant	MODIFIER	NRBP1	NRBP1	transcript	XM_019827756.3	protein_coding	1	c.173-41C>T
chrA3	118447931	G	A	PASS	intron_variant	MODIFIER	NRBP1	NRBP1	transcript	XM_011281287.4	protein_coding	1	c.173-41C>T
chrA3	118449810	G	GGCTCGAACTCCCGGA	PASS	intron_variant	MODIFIER	NRBP1	NRBP1	transcript	XM_019827756.3	protein_coding	1	c.172+1712_172+1713insTCCGGGAGTTCGAGC
chrA3	118449810	G	GGCTCGAACTCCCGGA	PASS	intron_variant	MODIFIER	NRBP1	NRBP1	transcript	XM_011281287.4	protein_coding	1	c.172+1712_172+1713insTCCGGGAGTTCGAGC
chrA3	118450331	G	A	PASS	intron_variant	MODIFIER	NRBP1	NRBP1	transcript	XM_019827756.3	protein_coding	1	c.172+1192C>T
chrA3	118450331	G	A	PASS	intron_variant	MODIFIER	NRBP1	NRBP1	transcript	XM_011281287.4	protein_coding	1	c.172+1192C>T
chrA3	118450461	C	A	PASS	intron_variant	MODIFIER	NRBP1	NRBP1	transcript	XM_019827756.3	protein_coding	1	c.172+1062G>T
chrA3	118450461	C	A	PASS	intron_variant	MODIFIER	NRBP1	NRBP1	transcript	XM_011281287.4	protein_coding	1	c.172+1062G>T
chrA3	118451853	G	T	PASS	5_prime_UTR_variant	MODIFIER	NRBP1	NRBP1	transcript	XM_019827756.3	protein_coding	1	c.-159C>A
chrA3	118451853	G	T	PASS	5_prime_UTR_variant	MODIFIER	NRBP1	NRBP1	transcript	XM_011281287.4	protein_coding	1	c.-159C>A
chrA3	118453846	C	G	PASS	upstream_gene_variant	MODIFIER	NRBP1	NRBP1	transcript	XM_019827756.3	protein_coding	-1	c.-2152G>C
chrA3	118453846	C	G	PASS	upstream_gene_variant	MODIFIER	NRBP1	NRBP1	transcript	XM_011281287.4	protein_coding	-1	c.-2152G>C
chrA3	118453846	C	G	PASS	intergenic_region	MODIFIER	NRBP1-PPM1G	NRBP1-PPM1G	intergenic_region	NRBP1-PPM1G		-1	n.118453846C>G
chrA3	118455520	G	A	PASS	upstream_gene_variant	MODIFIER	NRBP1	NRBP1	transcript	XM_019827756.3	protein_coding	-1	c.-3826C>T
chrA3	118455520	G	A	PASS	upstream_gene_variant	MODIFIER	NRBP1	NRBP1	transcript	XM_011281287.4	protein_coding	-1	c.-3826C>T
chrA3	118455520	G	A	PASS	intergenic_region	MODIFIER	NRBP1-PPM1G	NRBP1-PPM1G	intergenic_region	NRBP1-PPM1G		-1	n.118455520G>A
chrA3	118456926	G	A	PASS	upstream_gene_variant	MODIFIER	NRBP1	NRBP1	transcript	XM_019827756.3	protein_coding	-1	c.-5232C>T
chrA3	118456926	G	A	PASS	upstream_gene_variant	MODIFIER	NRBP1	NRBP1	transcript	XM_011281287.4	protein_coding	-1	c.-5232C>T
chrA3	118456926	G	A	PASS	intergenic_region	MODIFIER	NRBP1-PPM1G	NRBP1-PPM1G	intergenic_region	NRBP1-PPM1G		-1	n.118456926G>A
chrA3	118457137	G	A	PASS	intergenic_region	MODIFIER	NRBP1-PPM1G	NRBP1-PPM1G	intergenic_region	NRBP1-PPM1G		-1	n.118457137G>A
chrA3	118457853	C	T	PASS	intergenic_region	MODIFIER	NRBP1-PPM1G	NRBP1-PPM1G	intergenic_region	NRBP1-PPM1G		-1	n.118457853C>T
chrA3	118458733	AT	A	PASS	intergenic_region	MODIFIER	NRBP1-PPM1G	NRBP1-PPM1G	intergenic_region	NRBP1-PPM1G		-1	n.118458734delT
chrA3	118461979	A	T	PASS	upstream_gene_variant	MODIFIER	PPM1G	PPM1G	transcript	XM_003984384.4	protein_coding	-1	c.-4656A>T
chrA3	118461979	A	T	PASS	intergenic_region	MODIFIER	NRBP1-PPM1G	NRBP1-PPM1G	intergenic_region	NRBP1-PPM1G		-1	n.118461979A>T
chrA3	118466003	A	G	PASS	upstream_gene_variant	MODIFIER	PPM1G	PPM1G	transcript	XM_003984384.4	protein_coding	-1	c.-632A>G
chrA3	118466003	A	G	PASS	intergenic_region	MODIFIER	NRBP1-PPM1G	NRBP1-PPM1G	intergenic_region	NRBP1-PPM1G		-1	n.118466003A>G
chrA3	118469828	A	G	PASS	intron_variant	MODIFIER	PPM1G	PPM1G	transcript	XM_003984384.4	protein_coding	1	c.120+3074A>G
chrA3	118472332	A	T	PASS	intron_variant	MODIFIER	PPM1G	PPM1G	transcript	XM_003984384.4	protein_coding	1	c.120+5578A>T
chrA3	118472985	C	T	PASS	intron_variant	MODIFIER	PPM1G	PPM1G	transcript	XM_003984384.4	protein_coding	1	c.120+6231C>T
chrA3	118480766	A	G	PASS	intron_variant	MODIFIER	PPM1G	PPM1G	transcript	XM_003984384.4	protein_coding	3	c.276+233A>G
chrA3	118507123	T	C	PASS	intron_variant	MODIFIER	GTF3C2	GTF3C2	transcript	XM_006930408.5	protein_coding	1	c.-25+1024T>C
chrA3	118519856	T	A	PASS	intron_variant	MODIFIER	GTF3C2	GTF3C2	transcript	XM_006930408.5	protein_coding	7	c.1127+82T>A
chrA3	118531283	A	G	PASS	5_prime_UTR_variant	MODIFIER	MPV17	MPV17	transcript	XM_045054800.1	protein_coding	1	c.-77A>G
chrA3	118531283	A	G	PASS	upstream_gene_variant	MODIFIER	MPV17	MPV17	transcript	XM_003984396.5	protein_coding	-1	c.-286A>G
chrA3	118531283	A	G	PASS	upstream_gene_variant	MODIFIER	MPV17	MPV17	transcript	XM_006930409.4	protein_coding	-1	c.-77A>G
chrA3	118531283	A	G	PASS	upstream_gene_variant	MODIFIER	MPV17	MPV17	transcript	XM_019827760.2	protein_coding	-1	c.-251A>G
chrA3	118531283	A	G	PASS	downstream_gene_variant	MODIFIER	GTF3C2	GTF3C2	transcript	XM_006930408.5	protein_coding	-1	c.*3535A>G
chrA3	118531283	A	G	PASS	non_coding_transcript_exon_variant	MODIFIER	MPV17	MPV17	transcript	XR_006595869.1	pseudogene	1	n.5A>G
chrA3	118531283	A	G	PASS	non_coding_transcript_exon_variant	MODIFIER	MPV17	MPV17	transcript	XR_439996.4	pseudogene	1	n.5A>G
chrA3	118531392	A	C	PASS	5_prime_UTR_variant	MODIFIER	MPV17	MPV17	transcript	XM_003984396.5	protein_coding	1	c.-177A>C
chrA3	118531392	A	C	PASS	5_prime_UTR_variant	MODIFIER	MPV17	MPV17	transcript	XM_019827760.2	protein_coding	1	c.-142A>C
chrA3	118531392	A	C	PASS	downstream_gene_variant	MODIFIER	GTF3C2	GTF3C2	transcript	XM_006930408.5	protein_coding	-1	c.*3644A>C
chrA3	118531392	A	C	PASS	intron_variant	MODIFIER	MPV17	MPV17	transcript	XM_045054800.1	protein_coding	1	c.-6+38A>C
chrA3	118531392	A	C	PASS	intron_variant	MODIFIER	MPV17	MPV17	transcript	XR_006595869.1	pseudogene	1	n.76+38A>C
chrA3	118531392	A	C	PASS	intron_variant	MODIFIER	MPV17	MPV17	transcript	XR_439996.4	pseudogene	1	n.76+38A>C
chrA3	118531392	A	C	PASS	intron_variant	MODIFIER	MPV17	MPV17	transcript	XM_006930409.4	protein_coding	1	c.-6+38A>C
chrA3	118538115	G	A	PASS	upstream_gene_variant	MODIFIER	UCN	UCN	transcript	XM_023252010.2	protein_coding	-1	c.-3706G>A
chrA3	118538115	G	A	PASS	intron_variant	MODIFIER	MPV17	MPV17	transcript	XM_003984396.5	protein_coding	2	c.71-539G>A
chrA3	118538115	G	A	PASS	intron_variant	MODIFIER	MPV17	MPV17	transcript	XM_045054800.1	protein_coding	2	c.71-539G>A
chrA3	118538115	G	A	PASS	intron_variant	MODIFIER	MPV17	MPV17	transcript	XR_006595869.1	pseudogene	2	n.152-539G>A
chrA3	118538115	G	A	PASS	intron_variant	MODIFIER	MPV17	MPV17	transcript	XR_439996.4	pseudogene	2	n.152-539G>A
chrA3	118538115	G	A	PASS	intron_variant	MODIFIER	MPV17	MPV17	transcript	XM_006930409.4	protein_coding	2	c.71-539G>A
chrA3	118538115	G	A	PASS	intron_variant	MODIFIER	MPV17	MPV17	transcript	XM_019827760.2	protein_coding	2	c.71-539G>A
chrA3	118543428	A	T	PASS	3_prime_UTR_variant	MODIFIER	UCN	UCN	transcript	XM_023252010.2	protein_coding	3	c.*100A>T
chrA3	118543428	A	T	PASS	downstream_gene_variant	MODIFIER	MPV17	MPV17	transcript	XM_003984396.5	protein_coding	-1	c.*2513A>T
chrA3	118543428	A	T	PASS	downstream_gene_variant	MODIFIER	TRIM54	TRIM54	transcript	XM_003984445.6	protein_coding	-1	c.*548T>A
chrA3	118543428	A	T	PASS	downstream_gene_variant	MODIFIER	MPV17	MPV17	transcript	XM_045054800.1	protein_coding	-1	c.*2023A>T
chrA3	118543428	A	T	PASS	downstream_gene_variant	MODIFIER	MPV17	MPV17	transcript	XR_006595869.1	pseudogene	-1	n.*2589A>T
chrA3	118543428	A	T	PASS	downstream_gene_variant	MODIFIER	MPV17	MPV17	transcript	XR_439996.4	pseudogene	-1	n.*2306A>T
chrA3	118543428	A	T	PASS	downstream_gene_variant	MODIFIER	MPV17	MPV17	transcript	XM_006930409.4	protein_coding	-1	c.*2513A>T
chrA3	118543428	A	T	PASS	downstream_gene_variant	MODIFIER	MPV17	MPV17	transcript	XM_019827760.2	protein_coding	-1	c.*2513A>T
chrA3	118543428	A	T	PASS	downstream_gene_variant	MODIFIER	TRIM54	TRIM54	transcript	XM_045054799.1	protein_coding	-1	c.*548T>A
chrA3	118544480	C	A	PASS	downstream_gene_variant	MODIFIER	MPV17	MPV17	transcript	XM_003984396.5	protein_coding	-1	c.*3565C>A
chrA3	118544480	C	A	PASS	downstream_gene_variant	MODIFIER	UCN	UCN	transcript	XM_023252010.2	protein_coding	-1	c.*1152C>A
chrA3	118544480	C	A	PASS	downstream_gene_variant	MODIFIER	MPV17	MPV17	transcript	XM_045054800.1	protein_coding	-1	c.*3075C>A
chrA3	118544480	C	A	PASS	downstream_gene_variant	MODIFIER	MPV17	MPV17	transcript	XR_006595869.1	pseudogene	-1	n.*3641C>A
chrA3	118544480	C	A	PASS	downstream_gene_variant	MODIFIER	MPV17	MPV17	transcript	XR_439996.4	pseudogene	-1	n.*3358C>A
chrA3	118544480	C	A	PASS	downstream_gene_variant	MODIFIER	MPV17	MPV17	transcript	XM_006930409.4	protein_coding	-1	c.*3565C>A
chrA3	118544480	C	A	PASS	downstream_gene_variant	MODIFIER	MPV17	MPV17	transcript	XM_019827760.2	protein_coding	-1	c.*3565C>A
chrA3	118544480	C	A	PASS	intron_variant	MODIFIER	TRIM54	TRIM54	transcript	XM_003984445.6	protein_coding	7	c.991+35G>T
chrA3	118544480	C	A	PASS	intron_variant	MODIFIER	TRIM54	TRIM54	transcript	XM_045054799.1	protein_coding	7	c.898+35G>T
chrA3	118547266	AT	A	PASS	downstream_gene_variant	MODIFIER	UCN	UCN	transcript	XM_023252010.2	protein_coding	-1	c.*3939delT
chrA3	118547266	AT	A	PASS	intron_variant	MODIFIER	TRIM54	TRIM54	transcript	XM_003984445.6	protein_coding	3	c.513+1407delA
chrA3	118547266	AT	A	PASS	intron_variant	MODIFIER	TRIM54	TRIM54	transcript	XM_045054799.1	protein_coding	3	c.420+1407delA
chrA3	118549146	C	G	PASS	intron_variant	MODIFIER	TRIM54	TRIM54	transcript	XM_003984445.6	protein_coding	2	c.341+222G>C
chrA3	118549146	C	G	PASS	intron_variant	MODIFIER	TRIM54	TRIM54	transcript	XM_045054799.1	protein_coding	2	c.248+222G>C
chrA3	118550294	G	A	PASS	intron_variant	MODIFIER	TRIM54	TRIM54	transcript	XM_003984445.6	protein_coding	1	c.169-754C>T
chrA3	118550294	G	A	PASS	intron_variant	MODIFIER	TRIM54	TRIM54	transcript	XM_045054799.1	protein_coding	1	c.76-754C>T
chrA3	118551746	G	A	PASS	5_prime_UTR_premature_start_codon_gain_variant	LOW	TRIM54	TRIM54	transcript	XM_045054799.1	protein_coding	1	c.-257C>T
chrA3	118551746	G	A	PASS	5_prime_UTR_variant	MODIFIER	TRIM54	TRIM54	transcript	XM_045054799.1	protein_coding	1	c.-257C>T
chrA3	118551746	G	A	PASS	intron_variant	MODIFIER	TRIM54	TRIM54	transcript	XM_003984445.6	protein_coding	1	c.169-2206C>T
chrA3	118552579	T	G	PASS	5_prime_UTR_variant	MODIFIER	TRIM54	TRIM54	transcript	XM_045054799.1	protein_coding	1	c.-1090A>C
chrA3	118552579	T	G	PASS	intron_variant	MODIFIER	TRIM54	TRIM54	transcript	XM_003984445.6	protein_coding	1	c.169-3039A>C
chrA3	118553420	A	G	PASS	upstream_gene_variant	MODIFIER	TRIM54	TRIM54	transcript	XM_045054799.1	protein_coding	-1	c.-1931T>C
chrA3	118553420	A	G	PASS	intron_variant	MODIFIER	TRIM54	TRIM54	transcript	XM_003984445.6	protein_coding	1	c.169-3880T>C
chrA3	118555014	C	T	PASS	upstream_gene_variant	MODIFIER	TRIM54	TRIM54	transcript	XM_045054799.1	protein_coding	-1	c.-3525G>A
chrA3	118555014	C	T	PASS	intron_variant	MODIFIER	TRIM54	TRIM54	transcript	XM_003984445.6	protein_coding	1	c.169-5474G>A
chrA3	118558461	GGGGGGT	G	PASS	intron_variant	MODIFIER	TRIM54	TRIM54	transcript	XM_003984445.6	protein_coding	1	c.168+7639_168+7644delACCCCC
chrA3	118569218	G	A	PASS	upstream_gene_variant	MODIFIER	TRIM54	TRIM54	transcript	XM_003984445.6	protein_coding	-1	c.-2945C>T
chrA3	118569218	G	A	PASS	upstream_gene_variant	MODIFIER	SLC30A3	SLC30A3	transcript	XM_045054798.1	protein_coding	-1	c.-2296G>A
chrA3	118569218	G	A	PASS	upstream_gene_variant	MODIFIER	SLC30A3	SLC30A3	transcript	XM_023252012.2	protein_coding	-1	c.-2370G>A
chrA3	118569218	G	A	PASS	intron_variant	MODIFIER	DNAJC5G	DNAJC5G	transcript	XM_045054803.1	protein_coding	4	c.553+114C>T
chrA3	118569218	G	A	PASS	intron_variant	MODIFIER	DNAJC5G	DNAJC5G	transcript	XM_045054807.1	protein_coding	4	c.469+114C>T
chrA3	118569218	G	A	PASS	intron_variant	MODIFIER	DNAJC5G	DNAJC5G	transcript	XM_045054805.1	protein_coding	4	c.553+114C>T
chrA3	118569218	G	A	PASS	intron_variant	MODIFIER	DNAJC5G	DNAJC5G	transcript	XM_045054806.1	protein_coding	5	c.469+114C>T
chrA3	118569218	G	A	PASS	intron_variant	MODIFIER	DNAJC5G	DNAJC5G	transcript	XM_045054804.1	protein_coding	5	c.553+114C>T
chrA3	118569218	G	A	PASS	intron_variant	MODIFIER	DNAJC5G	DNAJC5G	transcript	XM_023252009.2	protein_coding	4	c.469+114C>T
chrA3	118569621	G	A	PASS	upstream_gene_variant	MODIFIER	TRIM54	TRIM54	transcript	XM_003984445.6	protein_coding	-1	c.-3348C>T
chrA3	118569621	G	A	PASS	upstream_gene_variant	MODIFIER	SLC30A3	SLC30A3	transcript	XM_045054798.1	protein_coding	-1	c.-1893G>A
chrA3	118569621	G	A	PASS	upstream_gene_variant	MODIFIER	SLC30A3	SLC30A3	transcript	XM_023252012.2	protein_coding	-1	c.-1967G>A
chrA3	118569621	G	A	PASS	intron_variant	MODIFIER	DNAJC5G	DNAJC5G	transcript	XM_045054803.1	protein_coding	3	c.411+50C>T
chrA3	118569621	G	A	PASS	intron_variant	MODIFIER	DNAJC5G	DNAJC5G	transcript	XM_045054807.1	protein_coding	3	c.327+50C>T
chrA3	118569621	G	A	PASS	intron_variant	MODIFIER	DNAJC5G	DNAJC5G	transcript	XM_045054805.1	protein_coding	3	c.411+50C>T
chrA3	118569621	G	A	PASS	intron_variant	MODIFIER	DNAJC5G	DNAJC5G	transcript	XM_045054806.1	protein_coding	4	c.327+50C>T
chrA3	118569621	G	A	PASS	intron_variant	MODIFIER	DNAJC5G	DNAJC5G	transcript	XM_045054804.1	protein_coding	4	c.411+50C>T
chrA3	118569621	G	A	PASS	intron_variant	MODIFIER	DNAJC5G	DNAJC5G	transcript	XM_023252009.2	protein_coding	3	c.327+50C>T
chrA3	118571112	G	C	PASS	5_prime_UTR_variant	MODIFIER	DNAJC5G	DNAJC5G	transcript	XM_045054803.1	protein_coding	1	c.-10C>G
chrA3	118571112	G	C	PASS	5_prime_UTR_variant	MODIFIER	DNAJC5G	DNAJC5G	transcript	XM_045054807.1	protein_coding	1	c.-33C>G
chrA3	118571112	G	C	PASS	5_prime_UTR_variant	MODIFIER	DNAJC5G	DNAJC5G	transcript	XM_045054805.1	protein_coding	1	c.-33C>G
chrA3	118571112	G	C	PASS	5_prime_UTR_variant	MODIFIER	DNAJC5G	DNAJC5G	transcript	XM_045054806.1	protein_coding	1	c.-163C>G
chrA3	118571112	G	C	PASS	5_prime_UTR_variant	MODIFIER	DNAJC5G	DNAJC5G	transcript	XM_045054804.1	protein_coding	1	c.-163C>G
chrA3	118571112	G	C	PASS	5_prime_UTR_variant	MODIFIER	DNAJC5G	DNAJC5G	transcript	XM_023252009.2	protein_coding	1	c.-10C>G
chrA3	118571112	G	C	PASS	upstream_gene_variant	MODIFIER	TRIM54	TRIM54	transcript	XM_003984445.6	protein_coding	-1	c.-4839C>G
chrA3	118571112	G	C	PASS	upstream_gene_variant	MODIFIER	SLC30A3	SLC30A3	transcript	XM_045054798.1	protein_coding	-1	c.-402G>C
chrA3	118571112	G	C	PASS	upstream_gene_variant	MODIFIER	SLC30A3	SLC30A3	transcript	XM_023252012.2	protein_coding	-1	c.-476G>C
chrA3	118585556	G	A	PASS	intron_variant	MODIFIER	SLC30A3	SLC30A3	transcript	XM_006930410.4	protein_coding	2	c.278-114G>A
chrA3	118585556	G	A	PASS	intron_variant	MODIFIER	SLC30A3	SLC30A3	transcript	XM_045054798.1	protein_coding	2	c.131-114G>A
chrA3	118585556	G	A	PASS	intron_variant	MODIFIER	SLC30A3	SLC30A3	transcript	XM_023252012.2	protein_coding	3	c.131-114G>A
chrA3	118585556	G	A	PASS	intron_variant	MODIFIER	SLC30A3	SLC30A3	transcript	XM_003984397.6	protein_coding	2	c.278-114G>A
chrA3	118590662	T	C	PASS	downstream_gene_variant	MODIFIER	SLC30A3	SLC30A3	transcript	XM_006930410.4	protein_coding	-1	c.*1525T>C
chrA3	118590662	T	C	PASS	downstream_gene_variant	MODIFIER	SLC30A3	SLC30A3	transcript	XM_045054798.1	protein_coding	-1	c.*1525T>C
chrA3	118590662	T	C	PASS	downstream_gene_variant	MODIFIER	SLC30A3	SLC30A3	transcript	XM_023252012.2	protein_coding	-1	c.*1525T>C
chrA3	118590662	T	C	PASS	downstream_gene_variant	MODIFIER	SLC30A3	SLC30A3	transcript	XM_003984397.6	protein_coding	-1	c.*1754T>C
chrA3	118590662	T	C	PASS	intergenic_region	MODIFIER	SLC30A3-CAD	SLC30A3-CAD	intergenic_region	SLC30A3-CAD		-1	n.118590662T>C
chrA3	118599900	C	T	PASS	missense_variant	MODERATE	CAD	CAD	transcript	XM_006930444.4	protein_coding	40	c.6095G>A	p.Ser2032Asn
chrA3	118599900	C	T	PASS	missense_variant	MODERATE	CAD	CAD	transcript	XM_011281284.3	protein_coding	39	c.6044G>A	p.Ser2015Asn
chrA3	118617984	G	C	PASS	downstream_gene_variant	MODIFIER	ATRAID	ATRAID	transcript	XM_003984398.6	protein_coding	-1	c.*3656C>G
chrA3	118617984	G	C	PASS	intron_variant	MODIFIER	CAD	CAD	transcript	XM_006930444.4	protein_coding	3	c.352+528C>G
chrA3	118617984	G	C	PASS	intron_variant	MODIFIER	CAD	CAD	transcript	XM_011281284.3	protein_coding	3	c.352+528C>G
chrA3	118637568	A	G	PASS	3_prime_UTR_variant	MODIFIER	SLC5A6	SLC5A6	transcript	XM_006930411.5	protein_coding	19	c.*729A>G
chrA3	118637568	A	G	PASS	3_prime_UTR_variant	MODIFIER	SLC5A6	SLC5A6	transcript	XM_006930413.5	protein_coding	19	c.*729A>G
chrA3	118637568	A	G	PASS	3_prime_UTR_variant	MODIFIER	SLC5A6	SLC5A6	transcript	XM_019827764.3	protein_coding	18	c.*729A>G
chrA3	118637568	A	G	PASS	3_prime_UTR_variant	MODIFIER	SLC5A6	SLC5A6	transcript	XM_019827766.3	protein_coding	17	c.*729A>G
chrA3	118637568	A	G	PASS	3_prime_UTR_variant	MODIFIER	SLC5A6	SLC5A6	transcript	XM_006930412.5	protein_coding	18	c.*729A>G
chrA3	118637568	A	G	PASS	3_prime_UTR_variant	MODIFIER	SLC5A6	SLC5A6	transcript	XM_006930416.5	protein_coding	17	c.*729A>G
chrA3	118637568	A	G	PASS	3_prime_UTR_variant	MODIFIER	SLC5A6	SLC5A6	transcript	XM_011281282.4	protein_coding	18	c.*729A>G
chrA3	118637568	A	G	PASS	3_prime_UTR_variant	MODIFIER	SLC5A6	SLC5A6	transcript	XM_019827765.3	protein_coding	17	c.*729A>G
chrA3	118637568	A	G	PASS	3_prime_UTR_variant	MODIFIER	SLC5A6	SLC5A6	transcript	XM_045054795.1	protein_coding	17	c.*729A>G
chrA3	118637568	A	G	PASS	3_prime_UTR_variant	MODIFIER	SLC5A6	SLC5A6	transcript	XM_045054794.1	protein_coding	16	c.*729A>G
chrA3	118637568	A	G	PASS	3_prime_UTR_variant	MODIFIER	SLC5A6	SLC5A6	transcript	XM_006930415.4	protein_coding	17	c.*729A>G
chrA3	118641745	GGGAGGGGCA	G	PASS	downstream_gene_variant	MODIFIER	SLC5A6	SLC5A6	transcript	XM_006930411.5	protein_coding	-1	c.*4907_*4915delGGAGGGGCA
chrA3	118641745	GGGAGGGGCA	G	PASS	downstream_gene_variant	MODIFIER	SLC5A6	SLC5A6	transcript	XM_006930413.5	protein_coding	-1	c.*4907_*4915delGGAGGGGCA
chrA3	118641745	GGGAGGGGCA	G	PASS	downstream_gene_variant	MODIFIER	SLC5A6	SLC5A6	transcript	XM_019827764.3	protein_coding	-1	c.*4907_*4915delGGAGGGGCA
chrA3	118641745	GGGAGGGGCA	G	PASS	downstream_gene_variant	MODIFIER	SLC5A6	SLC5A6	transcript	XM_019827766.3	protein_coding	-1	c.*4907_*4915delGGAGGGGCA
chrA3	118641745	GGGAGGGGCA	G	PASS	downstream_gene_variant	MODIFIER	SLC5A6	SLC5A6	transcript	XM_006930412.5	protein_coding	-1	c.*4907_*4915delGGAGGGGCA
chrA3	118641745	GGGAGGGGCA	G	PASS	downstream_gene_variant	MODIFIER	SLC5A6	SLC5A6	transcript	XM_006930416.5	protein_coding	-1	c.*4907_*4915delGGAGGGGCA
chrA3	118641745	GGGAGGGGCA	G	PASS	downstream_gene_variant	MODIFIER	SLC5A6	SLC5A6	transcript	XM_011281282.4	protein_coding	-1	c.*4907_*4915delGGAGGGGCA
chrA3	118641745	GGGAGGGGCA	G	PASS	downstream_gene_variant	MODIFIER	SLC5A6	SLC5A6	transcript	XM_019827765.3	protein_coding	-1	c.*4907_*4915delGGAGGGGCA
chrA3	118641745	GGGAGGGGCA	G	PASS	downstream_gene_variant	MODIFIER	SLC5A6	SLC5A6	transcript	XM_045054795.1	protein_coding	-1	c.*4907_*4915delGGAGGGGCA
chrA3	118641745	GGGAGGGGCA	G	PASS	downstream_gene_variant	MODIFIER	SLC5A6	SLC5A6	transcript	XM_045054794.1	protein_coding	-1	c.*4907_*4915delGGAGGGGCA
chrA3	118641745	GGGAGGGGCA	G	PASS	downstream_gene_variant	MODIFIER	SLC5A6	SLC5A6	transcript	XM_006930415.4	protein_coding	-1	c.*4907_*4915delGGAGGGGCA
chrA3	118641745	GGGAGGGGCA	G	PASS	intergenic_region	MODIFIER	SLC5A6-LOC105260466	SLC5A6-LOC105260466	intergenic_region	SLC5A6-LOC105260466		-1	n.118641746_118641754delGGAGGGGCA
chrA3	118641932	C	G	PASS	downstream_gene_variant	MODIFIER	SLC5A6	SLC5A6	transcript	XM_006930411.5	protein_coding	-1	c.*5093C>G
chrA3	118641932	C	G	PASS	downstream_gene_variant	MODIFIER	SLC5A6	SLC5A6	transcript	XM_006930413.5	protein_coding	-1	c.*5093C>G
chrA3	118641932	C	G	PASS	downstream_gene_variant	MODIFIER	SLC5A6	SLC5A6	transcript	XM_019827764.3	protein_coding	-1	c.*5093C>G
chrA3	118641932	C	G	PASS	downstream_gene_variant	MODIFIER	SLC5A6	SLC5A6	transcript	XM_019827766.3	protein_coding	-1	c.*5093C>G
chrA3	118641932	C	G	PASS	downstream_gene_variant	MODIFIER	SLC5A6	SLC5A6	transcript	XM_006930412.5	protein_coding	-1	c.*5093C>G
chrA3	118641932	C	G	PASS	downstream_gene_variant	MODIFIER	SLC5A6	SLC5A6	transcript	XM_006930416.5	protein_coding	-1	c.*5093C>G
chrA3	118641932	C	G	PASS	downstream_gene_variant	MODIFIER	SLC5A6	SLC5A6	transcript	XM_011281282.4	protein_coding	-1	c.*5093C>G
chrA3	118641932	C	G	PASS	downstream_gene_variant	MODIFIER	SLC5A6	SLC5A6	transcript	XM_019827765.3	protein_coding	-1	c.*5093C>G
chrA3	118641932	C	G	PASS	downstream_gene_variant	MODIFIER	SLC5A6	SLC5A6	transcript	XM_045054795.1	protein_coding	-1	c.*5093C>G
chrA3	118641932	C	G	PASS	downstream_gene_variant	MODIFIER	SLC5A6	SLC5A6	transcript	XM_045054794.1	protein_coding	-1	c.*5093C>G
chrA3	118641932	C	G	PASS	downstream_gene_variant	MODIFIER	SLC5A6	SLC5A6	transcript	XM_006930415.4	protein_coding	-1	c.*5093C>G
chrA3	118641932	C	G	PASS	intergenic_region	MODIFIER	SLC5A6-LOC105260466	SLC5A6-LOC105260466	intergenic_region	SLC5A6-LOC105260466		-1	n.118641932C>G
chrA3	118644912	CCTT	C	PASS	intergenic_region	MODIFIER	SLC5A6-LOC105260466	SLC5A6-LOC105260466	intergenic_region	SLC5A6-LOC105260466		-1	n.118644913_118644915delCTT
chrA3	118645328	G	C	PASS	intergenic_region	MODIFIER	SLC5A6-LOC105260466	SLC5A6-LOC105260466	intergenic_region	SLC5A6-LOC105260466		-1	n.118645328G>C
chrA3	118645844	T	C	PASS	intergenic_region	MODIFIER	SLC5A6-LOC105260466	SLC5A6-LOC105260466	intergenic_region	SLC5A6-LOC105260466		-1	n.118645844T>C
chrA3	118646793	G	A	PASS	intergenic_region	MODIFIER	SLC5A6-LOC105260466	SLC5A6-LOC105260466	intergenic_region	SLC5A6-LOC105260466		-1	n.118646793G>A
chrA3	118648240	C	CTCTCTCTCTCTCTCTT	PASS	intergenic_region	MODIFIER	SLC5A6-LOC105260466	SLC5A6-LOC105260466	intergenic_region	SLC5A6-LOC105260466		-1	n.118648240_118648241insTCTCTCTCTCTCTCTT
chrA3	118652577	G	A	PASS	intragenic_variant	MODIFIER	LOC105260466	LOC105260466	gene_variant	LOC105260466		-1	n.118652577G>A
chrA3	118656587	T	A	PASS	intergenic_region	MODIFIER	LOC105260466-TCF23	LOC105260466-TCF23	intergenic_region	LOC105260466-TCF23		-1	n.118656587T>A
chrA3	118665782	ACTGT	A	PASS	intergenic_region	MODIFIER	LOC105260466-TCF23	LOC105260466-TCF23	intergenic_region	LOC105260466-TCF23		-1	n.118665783_118665786delCTGT
chrA3	118667159	C	A	PASS	intergenic_region	MODIFIER	LOC105260466-TCF23	LOC105260466-TCF23	intergenic_region	LOC105260466-TCF23		-1	n.118667159C>A
chrA3	118669521	C	T	PASS	intergenic_region	MODIFIER	LOC105260466-TCF23	LOC105260466-TCF23	intergenic_region	LOC105260466-TCF23		-1	n.118669521C>T
chrA3	118669536	G	C	PASS	intergenic_region	MODIFIER	LOC105260466-TCF23	LOC105260466-TCF23	intergenic_region	LOC105260466-TCF23		-1	n.118669536G>C
chrA3	118669982	A	G	PASS	intergenic_region	MODIFIER	LOC105260466-TCF23	LOC105260466-TCF23	intergenic_region	LOC105260466-TCF23		-1	n.118669982A>G
chrA3	118677205	C	T	PASS	intergenic_region	MODIFIER	LOC105260466-TCF23	LOC105260466-TCF23	intergenic_region	LOC105260466-TCF23		-1	n.118677205C>T
chrA3	118679790	C	T	PASS	downstream_gene_variant	MODIFIER	TCF23	TCF23	transcript	XM_003984401.6	protein_coding	-1	c.*6255G>A
chrA3	118679790	C	T	PASS	intergenic_region	MODIFIER	LOC105260466-TCF23	LOC105260466-TCF23	intergenic_region	LOC105260466-TCF23		-1	n.118679790C>T
chrA3	118679844	G	GA	PASS	downstream_gene_variant	MODIFIER	TCF23	TCF23	transcript	XM_003984401.6	protein_coding	-1	c.*6200_*6201insT
chrA3	118679844	G	GA	PASS	intergenic_region	MODIFIER	LOC105260466-TCF23	LOC105260466-TCF23	intergenic_region	LOC105260466-TCF23		-1	n.118679844_118679845insA
chrA3	118680413	C	T	PASS	downstream_gene_variant	MODIFIER	TCF23	TCF23	transcript	XM_003984401.6	protein_coding	-1	c.*5632G>A
chrA3	118680413	C	T	PASS	intergenic_region	MODIFIER	LOC105260466-TCF23	LOC105260466-TCF23	intergenic_region	LOC105260466-TCF23		-1	n.118680413C>T
chrA3	118681553	A	G	PASS	upstream_gene_variant	MODIFIER	PRR30	PRR30	transcript	XM_045054811.1	protein_coding	-1	c.-5508A>G
chrA3	118681553	A	G	PASS	downstream_gene_variant	MODIFIER	TCF23	TCF23	transcript	XM_003984401.6	protein_coding	-1	c.*4492T>C
chrA3	118681553	A	G	PASS	intergenic_region	MODIFIER	LOC105260466-TCF23	LOC105260466-TCF23	intergenic_region	LOC105260466-TCF23		-1	n.118681553A>G
chrA3	118685704	C	CG	PASS	3_prime_UTR_variant	MODIFIER	TCF23	TCF23	transcript	XM_003984401.6	protein_coding	3	c.*340dupC
chrA3	118685704	C	CG	PASS	upstream_gene_variant	MODIFIER	PRR30	PRR30	transcript	XM_011281277.4	protein_coding	-1	c.-4809_-4808insG
chrA3	118685704	C	CG	PASS	upstream_gene_variant	MODIFIER	PRR30	PRR30	transcript	XM_045054811.1	protein_coding	-1	c.-1357_-1356insG
chrA3	118685704	C	CG	PASS	upstream_gene_variant	MODIFIER	PRR30	PRR30	transcript	XM_045054809.1	protein_coding	-1	c.-3335_-3334insG
chrA3	118685704	C	CG	PASS	upstream_gene_variant	MODIFIER	PRR30	PRR30	transcript	XM_045054815.1	protein_coding	-1	c.-3085_-3084insG
chrA3	118685704	C	CG	PASS	upstream_gene_variant	MODIFIER	PRR30	PRR30	transcript	XM_045054810.1	protein_coding	-1	c.-3729_-3728insG
chrA3	118685704	C	CG	PASS	upstream_gene_variant	MODIFIER	PRR30	PRR30	transcript	XM_045054814.1	protein_coding	-1	c.-3479_-3478insG
chrA3	118685704	C	CG	PASS	upstream_gene_variant	MODIFIER	PRR30	PRR30	transcript	XM_011281279.4	protein_coding	-1	c.-4559_-4558insG
chrA3	118685704	C	CG	PASS	upstream_gene_variant	MODIFIER	PRR30	PRR30	transcript	XM_045054813.1	protein_coding	-1	c.-4568_-4567insG
chrA3	118692608	G	A	PASS	upstream_gene_variant	MODIFIER	TCF23	TCF23	transcript	XM_003984401.6	protein_coding	-1	c.-3547C>T
chrA3	118692608	G	A	PASS	intron_variant	MODIFIER	PRR30	PRR30	transcript	XM_011281277.4	protein_coding	2	c.-661+2631G>A
chrA3	118692608	G	A	PASS	intron_variant	MODIFIER	PRR30	PRR30	transcript	XM_045054811.1	protein_coding	3	c.-661+2631G>A
chrA3	118692608	G	A	PASS	intron_variant	MODIFIER	PRR30	PRR30	transcript	XM_045054809.1	protein_coding	2	c.-661+2631G>A
chrA3	118692608	G	A	PASS	intron_variant	MODIFIER	PRR30	PRR30	transcript	XM_045054815.1	protein_coding	2	c.-411+2631G>A
chrA3	118692608	G	A	PASS	intron_variant	MODIFIER	PRR30	PRR30	transcript	XM_045054810.1	protein_coding	2	c.-661+2631G>A
chrA3	118692608	G	A	PASS	intron_variant	MODIFIER	PRR30	PRR30	transcript	XM_045054814.1	protein_coding	2	c.-411+2631G>A
chrA3	118692608	G	A	PASS	intron_variant	MODIFIER	PRR30	PRR30	transcript	XM_011281279.4	protein_coding	2	c.-411+2631G>A
chrA3	118692608	G	A	PASS	intron_variant	MODIFIER	PRR30	PRR30	transcript	XM_045054813.1	protein_coding	2	c.-411+2631G>A
chrA3	118693158	C	T	PASS	upstream_gene_variant	MODIFIER	TCF23	TCF23	transcript	XM_003984401.6	protein_coding	-1	c.-4097G>A
chrA3	118693158	C	T	PASS	upstream_gene_variant	MODIFIER	PRR30	PRR30	transcript	XM_019827767.3	protein_coding	-1	c.-5240C>T
chrA3	118693158	C	T	PASS	upstream_gene_variant	MODIFIER	PRR30	PRR30	transcript	XM_045054812.1	protein_coding	-1	c.-4990C>T
chrA3	118693158	C	T	PASS	intron_variant	MODIFIER	PRR30	PRR30	transcript	XM_011281277.4	protein_coding	2	c.-661+3181C>T
chrA3	118693158	C	T	PASS	intron_variant	MODIFIER	PRR30	PRR30	transcript	XM_045054811.1	protein_coding	3	c.-661+3181C>T
chrA3	118693158	C	T	PASS	intron_variant	MODIFIER	PRR30	PRR30	transcript	XM_045054809.1	protein_coding	2	c.-661+3181C>T
chrA3	118693158	C	T	PASS	intron_variant	MODIFIER	PRR30	PRR30	transcript	XM_045054815.1	protein_coding	2	c.-411+3181C>T
chrA3	118693158	C	T	PASS	intron_variant	MODIFIER	PRR30	PRR30	transcript	XM_045054810.1	protein_coding	2	c.-661+3181C>T
chrA3	118693158	C	T	PASS	intron_variant	MODIFIER	PRR30	PRR30	transcript	XM_045054814.1	protein_coding	2	c.-411+3181C>T
chrA3	118693158	C	T	PASS	intron_variant	MODIFIER	PRR30	PRR30	transcript	XM_011281279.4	protein_coding	2	c.-411+3181C>T
chrA3	118693158	C	T	PASS	intron_variant	MODIFIER	PRR30	PRR30	transcript	XM_045054813.1	protein_coding	2	c.-411+3181C>T
chrA3	118693189	T	TA	PASS	upstream_gene_variant	MODIFIER	TCF23	TCF23	transcript	XM_003984401.6	protein_coding	-1	c.-4129_-4128insT
chrA3	118693189	T	TA	PASS	upstream_gene_variant	MODIFIER	PRR30	PRR30	transcript	XM_019827767.3	protein_coding	-1	c.-5209_-5208insA
chrA3	118693189	T	TA	PASS	upstream_gene_variant	MODIFIER	PRR30	PRR30	transcript	XM_045054812.1	protein_coding	-1	c.-4959_-4958insA
chrA3	118693189	T	TA	PASS	intron_variant	MODIFIER	PRR30	PRR30	transcript	XM_011281277.4	protein_coding	2	c.-661+3212_-661+3213insA
chrA3	118693189	T	TA	PASS	intron_variant	MODIFIER	PRR30	PRR30	transcript	XM_045054811.1	protein_coding	3	c.-661+3212_-661+3213insA
chrA3	118693189	T	TA	PASS	intron_variant	MODIFIER	PRR30	PRR30	transcript	XM_045054809.1	protein_coding	2	c.-661+3212_-661+3213insA
chrA3	118693189	T	TA	PASS	intron_variant	MODIFIER	PRR30	PRR30	transcript	XM_045054815.1	protein_coding	2	c.-411+3212_-411+3213insA
chrA3	118693189	T	TA	PASS	intron_variant	MODIFIER	PRR30	PRR30	transcript	XM_045054810.1	protein_coding	2	c.-661+3212_-661+3213insA
chrA3	118693189	T	TA	PASS	intron_variant	MODIFIER	PRR30	PRR30	transcript	XM_045054814.1	protein_coding	2	c.-411+3212_-411+3213insA
chrA3	118693189	T	TA	PASS	intron_variant	MODIFIER	PRR30	PRR30	transcript	XM_011281279.4	protein_coding	2	c.-411+3212_-411+3213insA
chrA3	118693189	T	TA	PASS	intron_variant	MODIFIER	PRR30	PRR30	transcript	XM_045054813.1	protein_coding	2	c.-411+3212_-411+3213insA
chrA3	118693808	G	T	PASS	upstream_gene_variant	MODIFIER	TCF23	TCF23	transcript	XM_003984401.6	protein_coding	-1	c.-4747C>A
chrA3	118693808	G	T	PASS	upstream_gene_variant	MODIFIER	PRR30	PRR30	transcript	XM_019827767.3	protein_coding	-1	c.-4590G>T
chrA3	118693808	G	T	PASS	upstream_gene_variant	MODIFIER	PRR30	PRR30	transcript	XM_045054812.1	protein_coding	-1	c.-4340G>T
chrA3	118693808	G	T	PASS	intron_variant	MODIFIER	PRR30	PRR30	transcript	XM_011281277.4	protein_coding	2	c.-661+3831G>T
chrA3	118693808	G	T	PASS	intron_variant	MODIFIER	PRR30	PRR30	transcript	XM_045054811.1	protein_coding	3	c.-661+3831G>T
chrA3	118693808	G	T	PASS	intron_variant	MODIFIER	PRR30	PRR30	transcript	XM_045054809.1	protein_coding	2	c.-661+3831G>T
chrA3	118693808	G	T	PASS	intron_variant	MODIFIER	PRR30	PRR30	transcript	XM_045054815.1	protein_coding	2	c.-411+3831G>T
chrA3	118693808	G	T	PASS	intron_variant	MODIFIER	PRR30	PRR30	transcript	XM_045054810.1	protein_coding	2	c.-661+3831G>T
chrA3	118693808	G	T	PASS	intron_variant	MODIFIER	PRR30	PRR30	transcript	XM_045054814.1	protein_coding	2	c.-411+3831G>T
chrA3	118693808	G	T	PASS	intron_variant	MODIFIER	PRR30	PRR30	transcript	XM_011281279.4	protein_coding	2	c.-411+3831G>T
chrA3	118693808	G	T	PASS	intron_variant	MODIFIER	PRR30	PRR30	transcript	XM_045054813.1	protein_coding	2	c.-411+3831G>T
chrA3	118693986	A	T	PASS	upstream_gene_variant	MODIFIER	TCF23	TCF23	transcript	XM_003984401.6	protein_coding	-1	c.-4925T>A
chrA3	118693986	A	T	PASS	upstream_gene_variant	MODIFIER	PRR30	PRR30	transcript	XM_019827767.3	protein_coding	-1	c.-4412A>T
chrA3	118693986	A	T	PASS	upstream_gene_variant	MODIFIER	PRR30	PRR30	transcript	XM_045054812.1	protein_coding	-1	c.-4162A>T
chrA3	118693986	A	T	PASS	intron_variant	MODIFIER	PRR30	PRR30	transcript	XM_011281277.4	protein_coding	2	c.-661+4009A>T
chrA3	118693986	A	T	PASS	intron_variant	MODIFIER	PRR30	PRR30	transcript	XM_045054811.1	protein_coding	3	c.-661+4009A>T
chrA3	118693986	A	T	PASS	intron_variant	MODIFIER	PRR30	PRR30	transcript	XM_045054809.1	protein_coding	2	c.-661+4009A>T
chrA3	118693986	A	T	PASS	intron_variant	MODIFIER	PRR30	PRR30	transcript	XM_045054815.1	protein_coding	2	c.-411+4009A>T
chrA3	118693986	A	T	PASS	intron_variant	MODIFIER	PRR30	PRR30	transcript	XM_045054810.1	protein_coding	2	c.-661+4009A>T
chrA3	118693986	A	T	PASS	intron_variant	MODIFIER	PRR30	PRR30	transcript	XM_045054814.1	protein_coding	2	c.-411+4009A>T
chrA3	118693986	A	T	PASS	intron_variant	MODIFIER	PRR30	PRR30	transcript	XM_011281279.4	protein_coding	2	c.-411+4009A>T
chrA3	118693986	A	T	PASS	intron_variant	MODIFIER	PRR30	PRR30	transcript	XM_045054813.1	protein_coding	2	c.-411+4009A>T
chrA3	118698181	C	A	PASS	intron_variant	MODIFIER	PRR30	PRR30	transcript	XM_011281277.4	protein_coding	2	c.-660-2548C>A
chrA3	118698181	C	A	PASS	intron_variant	MODIFIER	PRR30	PRR30	transcript	XM_045054811.1	protein_coding	3	c.-660-2548C>A
chrA3	118698181	C	A	PASS	intron_variant	MODIFIER	PRR30	PRR30	transcript	XM_045054809.1	protein_coding	2	c.-660-2548C>A
chrA3	118698181	C	A	PASS	intron_variant	MODIFIER	PRR30	PRR30	transcript	XM_045054815.1	protein_coding	2	c.-410-2874C>A
chrA3	118698181	C	A	PASS	intron_variant	MODIFIER	PRR30	PRR30	transcript	XM_045054810.1	protein_coding	2	c.-660-2548C>A
chrA3	118698181	C	A	PASS	intron_variant	MODIFIER	PRR30	PRR30	transcript	XM_045054814.1	protein_coding	2	c.-410-2874C>A
chrA3	118698181	C	A	PASS	intron_variant	MODIFIER	PRR30	PRR30	transcript	XM_011281279.4	protein_coding	2	c.-410-2874C>A
chrA3	118698181	C	A	PASS	intron_variant	MODIFIER	PRR30	PRR30	transcript	XM_045054813.1	protein_coding	2	c.-410-2874C>A
chrA3	118698181	C	A	PASS	intron_variant	MODIFIER	PRR30	PRR30	transcript	XM_019827767.3	protein_coding	1	c.-661+444C>A
chrA3	118698181	C	A	PASS	intron_variant	MODIFIER	PRR30	PRR30	transcript	XM_045054812.1	protein_coding	1	c.-411+444C>A
chrA3	118698624	T	A	PASS	intron_variant	MODIFIER	PRR30	PRR30	transcript	XM_011281277.4	protein_coding	2	c.-660-2105T>A
chrA3	118698624	T	A	PASS	intron_variant	MODIFIER	PRR30	PRR30	transcript	XM_045054811.1	protein_coding	3	c.-660-2105T>A
chrA3	118698624	T	A	PASS	intron_variant	MODIFIER	PRR30	PRR30	transcript	XM_045054809.1	protein_coding	2	c.-660-2105T>A
chrA3	118698624	T	A	PASS	intron_variant	MODIFIER	PRR30	PRR30	transcript	XM_045054815.1	protein_coding	2	c.-410-2431T>A
chrA3	118698624	T	A	PASS	intron_variant	MODIFIER	PRR30	PRR30	transcript	XM_045054810.1	protein_coding	2	c.-660-2105T>A
chrA3	118698624	T	A	PASS	intron_variant	MODIFIER	PRR30	PRR30	transcript	XM_045054814.1	protein_coding	2	c.-410-2431T>A
chrA3	118698624	T	A	PASS	intron_variant	MODIFIER	PRR30	PRR30	transcript	XM_011281279.4	protein_coding	2	c.-410-2431T>A
chrA3	118698624	T	A	PASS	intron_variant	MODIFIER	PRR30	PRR30	transcript	XM_045054813.1	protein_coding	2	c.-410-2431T>A
chrA3	118698624	T	A	PASS	intron_variant	MODIFIER	PRR30	PRR30	transcript	XM_019827767.3	protein_coding	1	c.-661+887T>A
chrA3	118698624	T	A	PASS	intron_variant	MODIFIER	PRR30	PRR30	transcript	XM_045054812.1	protein_coding	1	c.-411+887T>A
chrA3	118703552	AAAG	A	PASS	downstream_gene_variant	MODIFIER	PRR30	PRR30	transcript	XM_011281277.4	protein_coding	-1	c.*635_*637delAAG
chrA3	118703552	AAAG	A	PASS	downstream_gene_variant	MODIFIER	LOC109498331	LOC109498331	transcript	XR_002741269.2	pseudogene	-1	n.*3725_*3727delCTT
chrA3	118703552	AAAG	A	PASS	downstream_gene_variant	MODIFIER	PRR30	PRR30	transcript	XM_045054811.1	protein_coding	-1	c.*635_*637delAAG
chrA3	118703552	AAAG	A	PASS	downstream_gene_variant	MODIFIER	PRR30	PRR30	transcript	XM_045054809.1	protein_coding	-1	c.*635_*637delAAG
chrA3	118703552	AAAG	A	PASS	downstream_gene_variant	MODIFIER	PRR30	PRR30	transcript	XM_045054815.1	protein_coding	-1	c.*635_*637delAAG
chrA3	118703552	AAAG	A	PASS	downstream_gene_variant	MODIFIER	PRR30	PRR30	transcript	XM_045054810.1	protein_coding	-1	c.*635_*637delAAG
chrA3	118703552	AAAG	A	PASS	downstream_gene_variant	MODIFIER	PRR30	PRR30	transcript	XM_045054814.1	protein_coding	-1	c.*635_*637delAAG
chrA3	118703552	AAAG	A	PASS	downstream_gene_variant	MODIFIER	PRR30	PRR30	transcript	XM_011281279.4	protein_coding	-1	c.*635_*637delAAG
chrA3	118703552	AAAG	A	PASS	downstream_gene_variant	MODIFIER	PRR30	PRR30	transcript	XM_045054813.1	protein_coding	-1	c.*635_*637delAAG
chrA3	118703552	AAAG	A	PASS	downstream_gene_variant	MODIFIER	PRR30	PRR30	transcript	XM_019827767.3	protein_coding	-1	c.*635_*637delAAG
chrA3	118703552	AAAG	A	PASS	downstream_gene_variant	MODIFIER	PRR30	PRR30	transcript	XM_045054812.1	protein_coding	-1	c.*635_*637delAAG
chrA3	118703552	AAAG	A	PASS	intergenic_region	MODIFIER	PRR30-LOC109498331	PRR30-LOC109498331	intergenic_region	PRR30-LOC109498331		-1	n.118703553_118703555delAAG
chrA3	118799105	C	T	PASS	upstream_gene_variant	MODIFIER	TMEM214	TMEM214	transcript	XM_023252017.2	protein_coding	-1	c.-2193G>A
chrA3	118799105	C	T	PASS	upstream_gene_variant	MODIFIER	TMEM214	TMEM214	transcript	XM_023252018.2	protein_coding	-1	c.-2193G>A
chrA3	118799105	C	T	PASS	downstream_gene_variant	MODIFIER	LOC109498332	LOC109498332	transcript	XR_002155104.3	pseudogene	-1	n.*1754C>T
chrA3	118799105	C	T	PASS	downstream_gene_variant	MODIFIER	MAPRE3	MAPRE3	transcript	XM_006930422.5	protein_coding	-1	c.*2975G>A
chrA3	118799105	C	T	PASS	downstream_gene_variant	MODIFIER	MAPRE3	MAPRE3	transcript	XM_019827785.3	protein_coding	-1	c.*2975G>A
chrA3	118799105	C	T	PASS	downstream_gene_variant	MODIFIER	MAPRE3	MAPRE3	transcript	XM_045054821.1	protein_coding	-1	c.*2975G>A
chrA3	118799105	C	T	PASS	downstream_gene_variant	MODIFIER	MAPRE3	MAPRE3	transcript	XM_019827786.3	protein_coding	-1	c.*2975G>A
chrA3	118799105	C	T	PASS	downstream_gene_variant	MODIFIER	MAPRE3	MAPRE3	transcript	XM_023252019.2	protein_coding	-1	c.*2975G>A
chrA3	118799105	C	T	PASS	intergenic_region	MODIFIER	LOC109498332-MAPRE3	LOC109498332-MAPRE3	intergenic_region	LOC109498332-MAPRE3		-1	n.118799105C>T
chrA3	118829742	C	T	PASS	intron_variant	MODIFIER	MAPRE3	MAPRE3	transcript	XM_006930422.5	protein_coding	1	c.-121+4988G>A
chrA3	118829742	C	T	PASS	intron_variant	MODIFIER	MAPRE3	MAPRE3	transcript	XM_023252019.2	protein_coding	1	c.-7-23886G>A
chrA3	118909454	G	A	PASS	intron_variant	MODIFIER	DPYSL5	DPYSL5	transcript	XM_011281274.4	protein_coding	2	c.262-4816C>T
chrA3	118909454	G	A	PASS	intron_variant	MODIFIER	DPYSL5	DPYSL5	transcript	XM_019827784.3	protein_coding	2	c.262-4816C>T
chrA3	118909454	G	A	PASS	intron_variant	MODIFIER	DPYSL5	DPYSL5	transcript	XM_045054822.1	protein_coding	2	c.262-4816C>T
chrA3	118909454	G	A	PASS	intron_variant	MODIFIER	DPYSL5	DPYSL5	transcript	XM_019827783.3	protein_coding	3	c.262-4816C>T
chrA3	118909454	G	A	PASS	intron_variant	MODIFIER	DPYSL5	DPYSL5	transcript	XM_045054823.1	protein_coding	2	c.262-4816C>T
chrA3	118910088	A	G	PASS	intron_variant	MODIFIER	DPYSL5	DPYSL5	transcript	XM_011281274.4	protein_coding	2	c.262-5450T>C
chrA3	118910088	A	G	PASS	intron_variant	MODIFIER	DPYSL5	DPYSL5	transcript	XM_019827784.3	protein_coding	2	c.262-5450T>C
chrA3	118910088	A	G	PASS	intron_variant	MODIFIER	DPYSL5	DPYSL5	transcript	XM_045054822.1	protein_coding	2	c.262-5450T>C
chrA3	118910088	A	G	PASS	intron_variant	MODIFIER	DPYSL5	DPYSL5	transcript	XM_019827783.3	protein_coding	3	c.262-5450T>C
chrA3	118910088	A	G	PASS	intron_variant	MODIFIER	DPYSL5	DPYSL5	transcript	XM_045054823.1	protein_coding	2	c.262-5450T>C
chrA3	118910840	A	C	PASS	intron_variant	MODIFIER	DPYSL5	DPYSL5	transcript	XM_011281274.4	protein_coding	2	c.262-6202T>G
chrA3	118910840	A	C	PASS	intron_variant	MODIFIER	DPYSL5	DPYSL5	transcript	XM_019827784.3	protein_coding	2	c.262-6202T>G
chrA3	118910840	A	C	PASS	intron_variant	MODIFIER	DPYSL5	DPYSL5	transcript	XM_045054822.1	protein_coding	2	c.262-6202T>G
chrA3	118910840	A	C	PASS	intron_variant	MODIFIER	DPYSL5	DPYSL5	transcript	XM_019827783.3	protein_coding	3	c.262-6202T>G
chrA3	118910840	A	C	PASS	intron_variant	MODIFIER	DPYSL5	DPYSL5	transcript	XM_045054823.1	protein_coding	2	c.262-6202T>G
chrA3	118911179	C	T	PASS	intron_variant	MODIFIER	DPYSL5	DPYSL5	transcript	XM_011281274.4	protein_coding	2	c.262-6541G>A
chrA3	118911179	C	T	PASS	intron_variant	MODIFIER	DPYSL5	DPYSL5	transcript	XM_019827784.3	protein_coding	2	c.262-6541G>A
chrA3	118911179	C	T	PASS	intron_variant	MODIFIER	DPYSL5	DPYSL5	transcript	XM_045054822.1	protein_coding	2	c.262-6541G>A
chrA3	118911179	C	T	PASS	intron_variant	MODIFIER	DPYSL5	DPYSL5	transcript	XM_019827783.3	protein_coding	3	c.262-6541G>A
chrA3	118911179	C	T	PASS	intron_variant	MODIFIER	DPYSL5	DPYSL5	transcript	XM_045054823.1	protein_coding	2	c.262-6541G>A
chrA3	118912483	A	G	PASS	intron_variant	MODIFIER	DPYSL5	DPYSL5	transcript	XM_011281274.4	protein_coding	2	c.262-7845T>C
chrA3	118912483	A	G	PASS	intron_variant	MODIFIER	DPYSL5	DPYSL5	transcript	XM_019827784.3	protein_coding	2	c.262-7845T>C
chrA3	118912483	A	G	PASS	intron_variant	MODIFIER	DPYSL5	DPYSL5	transcript	XM_045054822.1	protein_coding	2	c.262-7845T>C
chrA3	118912483	A	G	PASS	intron_variant	MODIFIER	DPYSL5	DPYSL5	transcript	XM_019827783.3	protein_coding	3	c.262-7845T>C
chrA3	118912483	A	G	PASS	intron_variant	MODIFIER	DPYSL5	DPYSL5	transcript	XM_045054823.1	protein_coding	2	c.262-7845T>C
chrA3	118914349	C	T	PASS	intron_variant	MODIFIER	DPYSL5	DPYSL5	transcript	XM_011281274.4	protein_coding	2	c.262-9711G>A
chrA3	118914349	C	T	PASS	intron_variant	MODIFIER	DPYSL5	DPYSL5	transcript	XM_019827784.3	protein_coding	2	c.262-9711G>A
chrA3	118914349	C	T	PASS	intron_variant	MODIFIER	DPYSL5	DPYSL5	transcript	XM_045054822.1	protein_coding	2	c.262-9711G>A
chrA3	118914349	C	T	PASS	intron_variant	MODIFIER	DPYSL5	DPYSL5	transcript	XM_019827783.3	protein_coding	3	c.262-9711G>A
chrA3	118914349	C	T	PASS	intron_variant	MODIFIER	DPYSL5	DPYSL5	transcript	XM_045054823.1	protein_coding	2	c.262-9711G>A
chrA3	118914888	G	A	PASS	intron_variant	MODIFIER	DPYSL5	DPYSL5	transcript	XM_011281274.4	protein_coding	2	c.262-10250C>T
chrA3	118914888	G	A	PASS	intron_variant	MODIFIER	DPYSL5	DPYSL5	transcript	XM_019827784.3	protein_coding	2	c.262-10250C>T
chrA3	118914888	G	A	PASS	intron_variant	MODIFIER	DPYSL5	DPYSL5	transcript	XM_045054822.1	protein_coding	2	c.262-10250C>T
chrA3	118914888	G	A	PASS	intron_variant	MODIFIER	DPYSL5	DPYSL5	transcript	XM_019827783.3	protein_coding	3	c.262-10250C>T
chrA3	118914888	G	A	PASS	intron_variant	MODIFIER	DPYSL5	DPYSL5	transcript	XM_045054823.1	protein_coding	2	c.262-10250C>T
chrA3	118917575	C	T	PASS	intron_variant	MODIFIER	DPYSL5	DPYSL5	transcript	XM_011281274.4	protein_coding	2	c.262-12937G>A
chrA3	118917575	C	T	PASS	intron_variant	MODIFIER	DPYSL5	DPYSL5	transcript	XM_019827784.3	protein_coding	2	c.262-12937G>A
chrA3	118917575	C	T	PASS	intron_variant	MODIFIER	DPYSL5	DPYSL5	transcript	XM_045054822.1	protein_coding	2	c.262-12937G>A
chrA3	118917575	C	T	PASS	intron_variant	MODIFIER	DPYSL5	DPYSL5	transcript	XM_019827783.3	protein_coding	3	c.262-12937G>A
chrA3	118917575	C	T	PASS	intron_variant	MODIFIER	DPYSL5	DPYSL5	transcript	XM_045054823.1	protein_coding	2	c.262-12937G>A
chrA3	118918367	T	C	PASS	intron_variant	MODIFIER	DPYSL5	DPYSL5	transcript	XM_011281274.4	protein_coding	2	c.261+13528A>G
chrA3	118918367	T	C	PASS	intron_variant	MODIFIER	DPYSL5	DPYSL5	transcript	XM_019827784.3	protein_coding	2	c.261+13528A>G
chrA3	118918367	T	C	PASS	intron_variant	MODIFIER	DPYSL5	DPYSL5	transcript	XM_045054822.1	protein_coding	2	c.261+13528A>G
chrA3	118918367	T	C	PASS	intron_variant	MODIFIER	DPYSL5	DPYSL5	transcript	XM_019827783.3	protein_coding	3	c.261+13528A>G
chrA3	118918367	T	C	PASS	intron_variant	MODIFIER	DPYSL5	DPYSL5	transcript	XM_045054823.1	protein_coding	2	c.261+13528A>G
chrA3	118920822	T	C	PASS	intron_variant	MODIFIER	DPYSL5	DPYSL5	transcript	XM_011281274.4	protein_coding	2	c.261+11073A>G
chrA3	118920822	T	C	PASS	intron_variant	MODIFIER	DPYSL5	DPYSL5	transcript	XM_019827784.3	protein_coding	2	c.261+11073A>G
chrA3	118920822	T	C	PASS	intron_variant	MODIFIER	DPYSL5	DPYSL5	transcript	XM_045054822.1	protein_coding	2	c.261+11073A>G
chrA3	118920822	T	C	PASS	intron_variant	MODIFIER	DPYSL5	DPYSL5	transcript	XM_019827783.3	protein_coding	3	c.261+11073A>G
chrA3	118920822	T	C	PASS	intron_variant	MODIFIER	DPYSL5	DPYSL5	transcript	XM_045054823.1	protein_coding	2	c.261+11073A>G
chrA3	118932643	C	T	PASS	downstream_gene_variant	MODIFIER	LOC109498333	LOC109498333	transcript	XR_002155105.3	pseudogene	-1	n.*4665C>T
chrA3	118932643	C	T	PASS	intron_variant	MODIFIER	DPYSL5	DPYSL5	transcript	XM_011281274.4	protein_coding	1	c.-4-484G>A
chrA3	118932643	C	T	PASS	intron_variant	MODIFIER	DPYSL5	DPYSL5	transcript	XM_019827784.3	protein_coding	1	c.-4-484G>A
chrA3	118932643	C	T	PASS	intron_variant	MODIFIER	DPYSL5	DPYSL5	transcript	XM_045054822.1	protein_coding	1	c.-4-484G>A
chrA3	118932643	C	T	PASS	intron_variant	MODIFIER	DPYSL5	DPYSL5	transcript	XM_019827783.3	protein_coding	2	c.-4-484G>A
chrA3	118932643	C	T	PASS	intron_variant	MODIFIER	DPYSL5	DPYSL5	transcript	XM_045054823.1	protein_coding	1	c.-4-484G>A
chrA3	118933266	C	T	PASS	intron_variant	MODIFIER	DPYSL5	DPYSL5	transcript	XM_011281274.4	protein_coding	1	c.-4-1107G>A
chrA3	118933266	C	T	PASS	intron_variant	MODIFIER	DPYSL5	DPYSL5	transcript	XM_019827784.3	protein_coding	1	c.-4-1107G>A
chrA3	118933266	C	T	PASS	intron_variant	MODIFIER	DPYSL5	DPYSL5	transcript	XM_045054822.1	protein_coding	1	c.-4-1107G>A
chrA3	118933266	C	T	PASS	intron_variant	MODIFIER	DPYSL5	DPYSL5	transcript	XM_019827783.3	protein_coding	2	c.-4-1107G>A
chrA3	118933266	C	T	PASS	intron_variant	MODIFIER	DPYSL5	DPYSL5	transcript	XM_045054823.1	protein_coding	1	c.-4-1107G>A
chrA3	118935721	T	C	PASS	intron_variant	MODIFIER	DPYSL5	DPYSL5	transcript	XM_011281274.4	protein_coding	1	c.-4-3562A>G
chrA3	118935721	T	C	PASS	intron_variant	MODIFIER	DPYSL5	DPYSL5	transcript	XM_019827784.3	protein_coding	1	c.-4-3562A>G
chrA3	118935721	T	C	PASS	intron_variant	MODIFIER	DPYSL5	DPYSL5	transcript	XM_045054822.1	protein_coding	1	c.-4-3562A>G
chrA3	118935721	T	C	PASS	intron_variant	MODIFIER	DPYSL5	DPYSL5	transcript	XM_019827783.3	protein_coding	2	c.-4-3562A>G
chrA3	118935721	T	C	PASS	intron_variant	MODIFIER	DPYSL5	DPYSL5	transcript	XM_045054823.1	protein_coding	1	c.-4-3562A>G
chrA3	118936507	A	G	PASS	intron_variant	MODIFIER	DPYSL5	DPYSL5	transcript	XM_011281274.4	protein_coding	1	c.-4-4348T>C
chrA3	118936507	A	G	PASS	intron_variant	MODIFIER	DPYSL5	DPYSL5	transcript	XM_019827784.3	protein_coding	1	c.-4-4348T>C
chrA3	118936507	A	G	PASS	intron_variant	MODIFIER	DPYSL5	DPYSL5	transcript	XM_045054822.1	protein_coding	1	c.-4-4348T>C
chrA3	118936507	A	G	PASS	intron_variant	MODIFIER	DPYSL5	DPYSL5	transcript	XM_019827783.3	protein_coding	2	c.-4-4348T>C
chrA3	118936507	A	G	PASS	intron_variant	MODIFIER	DPYSL5	DPYSL5	transcript	XM_045054823.1	protein_coding	1	c.-4-4348T>C
chrA3	118937663	C	T	PASS	intron_variant	MODIFIER	DPYSL5	DPYSL5	transcript	XM_011281274.4	protein_coding	1	c.-4-5504G>A
chrA3	118937663	C	T	PASS	intron_variant	MODIFIER	DPYSL5	DPYSL5	transcript	XM_019827784.3	protein_coding	1	c.-4-5504G>A
chrA3	118937663	C	T	PASS	intron_variant	MODIFIER	DPYSL5	DPYSL5	transcript	XM_045054822.1	protein_coding	1	c.-4-5504G>A
chrA3	118937663	C	T	PASS	intron_variant	MODIFIER	DPYSL5	DPYSL5	transcript	XM_019827783.3	protein_coding	2	c.-4-5504G>A
chrA3	118937663	C	T	PASS	intron_variant	MODIFIER	DPYSL5	DPYSL5	transcript	XM_045054823.1	protein_coding	1	c.-4-5504G>A
chrA3	118939273	G	A	PASS	intron_variant	MODIFIER	DPYSL5	DPYSL5	transcript	XM_011281274.4	protein_coding	1	c.-4-7114C>T
chrA3	118939273	G	A	PASS	intron_variant	MODIFIER	DPYSL5	DPYSL5	transcript	XM_019827784.3	protein_coding	1	c.-5+6351C>T
chrA3	118939273	G	A	PASS	intron_variant	MODIFIER	DPYSL5	DPYSL5	transcript	XM_045054822.1	protein_coding	1	c.-4-7114C>T
chrA3	118939273	G	A	PASS	intron_variant	MODIFIER	DPYSL5	DPYSL5	transcript	XM_019827783.3	protein_coding	2	c.-4-7114C>T
chrA3	118939273	G	A	PASS	intron_variant	MODIFIER	DPYSL5	DPYSL5	transcript	XM_045054823.1	protein_coding	1	c.-4-7114C>T
chrA3	118946943	T	C	PASS	upstream_gene_variant	MODIFIER	DPYSL5	DPYSL5	transcript	XM_019827784.3	protein_coding	-1	c.-1324A>G
chrA3	118946943	T	C	PASS	intron_variant	MODIFIER	DPYSL5	DPYSL5	transcript	XM_011281274.4	protein_coding	1	c.-4-14784A>G
chrA3	118946943	T	C	PASS	intron_variant	MODIFIER	DPYSL5	DPYSL5	transcript	XM_045054822.1	protein_coding	1	c.-5+10959A>G
chrA3	118946943	T	C	PASS	intron_variant	MODIFIER	DPYSL5	DPYSL5	transcript	XM_019827783.3	protein_coding	2	c.-5+13513A>G
chrA3	118946943	T	C	PASS	intron_variant	MODIFIER	DPYSL5	DPYSL5	transcript	XM_045054823.1	protein_coding	1	c.-4-14784A>G
chrA3	118950822	T	C	PASS	intron_variant	MODIFIER	DPYSL5	DPYSL5	transcript	XM_011281274.4	protein_coding	1	c.-4-18663A>G
chrA3	118950822	T	C	PASS	intron_variant	MODIFIER	DPYSL5	DPYSL5	transcript	XM_045054822.1	protein_coding	1	c.-5+7080A>G
chrA3	118950822	T	C	PASS	intron_variant	MODIFIER	DPYSL5	DPYSL5	transcript	XM_019827783.3	protein_coding	2	c.-5+9634A>G
chrA3	118950822	T	C	PASS	intron_variant	MODIFIER	DPYSL5	DPYSL5	transcript	XM_045054823.1	protein_coding	1	c.-4-18663A>G
chrA3	118950830	T	G	PASS	intron_variant	MODIFIER	DPYSL5	DPYSL5	transcript	XM_011281274.4	protein_coding	1	c.-4-18671A>C
chrA3	118950830	T	G	PASS	intron_variant	MODIFIER	DPYSL5	DPYSL5	transcript	XM_045054822.1	protein_coding	1	c.-5+7072A>C
chrA3	118950830	T	G	PASS	intron_variant	MODIFIER	DPYSL5	DPYSL5	transcript	XM_019827783.3	protein_coding	2	c.-5+9626A>C
chrA3	118950830	T	G	PASS	intron_variant	MODIFIER	DPYSL5	DPYSL5	transcript	XM_045054823.1	protein_coding	1	c.-4-18671A>C
chrA3	118953022	G	A	PASS	intron_variant	MODIFIER	DPYSL5	DPYSL5	transcript	XM_011281274.4	protein_coding	1	c.-4-20863C>T
chrA3	118953022	G	A	PASS	intron_variant	MODIFIER	DPYSL5	DPYSL5	transcript	XM_045054822.1	protein_coding	1	c.-5+4880C>T
chrA3	118953022	G	A	PASS	intron_variant	MODIFIER	DPYSL5	DPYSL5	transcript	XM_019827783.3	protein_coding	2	c.-5+7434C>T
chrA3	118953022	G	A	PASS	intron_variant	MODIFIER	DPYSL5	DPYSL5	transcript	XM_045054823.1	protein_coding	1	c.-4-20863C>T
chrA3	118954120	A	G	PASS	intron_variant	MODIFIER	DPYSL5	DPYSL5	transcript	XM_011281274.4	protein_coding	1	c.-4-21961T>C
chrA3	118954120	A	G	PASS	intron_variant	MODIFIER	DPYSL5	DPYSL5	transcript	XM_045054822.1	protein_coding	1	c.-5+3782T>C
chrA3	118954120	A	G	PASS	intron_variant	MODIFIER	DPYSL5	DPYSL5	transcript	XM_019827783.3	protein_coding	2	c.-5+6336T>C
chrA3	118954120	A	G	PASS	intron_variant	MODIFIER	DPYSL5	DPYSL5	transcript	XM_045054823.1	protein_coding	1	c.-4-21961T>C
chrA3	118958458	T	C	PASS	upstream_gene_variant	MODIFIER	DPYSL5	DPYSL5	transcript	XM_045054822.1	protein_coding	-1	c.-561A>G
chrA3	118958458	T	C	PASS	intron_variant	MODIFIER	DPYSL5	DPYSL5	transcript	XM_011281274.4	protein_coding	1	c.-5+19266A>G
chrA3	118958458	T	C	PASS	intron_variant	MODIFIER	DPYSL5	DPYSL5	transcript	XM_019827783.3	protein_coding	2	c.-5+1998A>G
chrA3	118958458	T	C	PASS	intron_variant	MODIFIER	DPYSL5	DPYSL5	transcript	XM_045054823.1	protein_coding	1	c.-5+19266A>G
chrA3	118958658	T	TA	PASS	upstream_gene_variant	MODIFIER	DPYSL5	DPYSL5	transcript	XM_045054822.1	protein_coding	-1	c.-762_-761insT
chrA3	118958658	T	TA	PASS	intron_variant	MODIFIER	DPYSL5	DPYSL5	transcript	XM_011281274.4	protein_coding	1	c.-5+19065_-5+19066insT
chrA3	118958658	T	TA	PASS	intron_variant	MODIFIER	DPYSL5	DPYSL5	transcript	XM_019827783.3	protein_coding	2	c.-5+1797_-5+1798insT
chrA3	118958658	T	TA	PASS	intron_variant	MODIFIER	DPYSL5	DPYSL5	transcript	XM_045054823.1	protein_coding	1	c.-5+19065_-5+19066insT
chrA3	118958661	T	A	PASS	upstream_gene_variant	MODIFIER	DPYSL5	DPYSL5	transcript	XM_045054822.1	protein_coding	-1	c.-764A>T
chrA3	118958661	T	A	PASS	intron_variant	MODIFIER	DPYSL5	DPYSL5	transcript	XM_011281274.4	protein_coding	1	c.-5+19063A>T
chrA3	118958661	T	A	PASS	intron_variant	MODIFIER	DPYSL5	DPYSL5	transcript	XM_019827783.3	protein_coding	2	c.-5+1795A>T
chrA3	118958661	T	A	PASS	intron_variant	MODIFIER	DPYSL5	DPYSL5	transcript	XM_045054823.1	protein_coding	1	c.-5+19063A>T
chrA3	118960065	C	T	PASS	upstream_gene_variant	MODIFIER	DPYSL5	DPYSL5	transcript	XM_045054822.1	protein_coding	-1	c.-2168G>A
chrA3	118960065	C	T	PASS	intron_variant	MODIFIER	DPYSL5	DPYSL5	transcript	XM_011281274.4	protein_coding	1	c.-5+17659G>A
chrA3	118960065	C	T	PASS	intron_variant	MODIFIER	DPYSL5	DPYSL5	transcript	XM_019827783.3	protein_coding	2	c.-5+391G>A
chrA3	118960065	C	T	PASS	intron_variant	MODIFIER	DPYSL5	DPYSL5	transcript	XM_045054823.1	protein_coding	1	c.-5+17659G>A
chrA3	118960222	A	T	PASS	upstream_gene_variant	MODIFIER	DPYSL5	DPYSL5	transcript	XM_045054822.1	protein_coding	-1	c.-2325T>A
chrA3	118960222	A	T	PASS	intron_variant	MODIFIER	DPYSL5	DPYSL5	transcript	XM_011281274.4	protein_coding	1	c.-5+17502T>A
chrA3	118960222	A	T	PASS	intron_variant	MODIFIER	DPYSL5	DPYSL5	transcript	XM_019827783.3	protein_coding	2	c.-5+234T>A
chrA3	118960222	A	T	PASS	intron_variant	MODIFIER	DPYSL5	DPYSL5	transcript	XM_045054823.1	protein_coding	1	c.-5+17502T>A
chrA3	118960228	A	T	PASS	upstream_gene_variant	MODIFIER	DPYSL5	DPYSL5	transcript	XM_045054822.1	protein_coding	-1	c.-2331T>A
chrA3	118960228	A	T	PASS	intron_variant	MODIFIER	DPYSL5	DPYSL5	transcript	XM_011281274.4	protein_coding	1	c.-5+17496T>A
chrA3	118960228	A	T	PASS	intron_variant	MODIFIER	DPYSL5	DPYSL5	transcript	XM_019827783.3	protein_coding	2	c.-5+228T>A
chrA3	118960228	A	T	PASS	intron_variant	MODIFIER	DPYSL5	DPYSL5	transcript	XM_045054823.1	protein_coding	1	c.-5+17496T>A
chrA3	118960973	G	A	PASS	upstream_gene_variant	MODIFIER	DPYSL5	DPYSL5	transcript	XM_045054822.1	protein_coding	-1	c.-3076C>T
chrA3	118960973	G	A	PASS	intron_variant	MODIFIER	DPYSL5	DPYSL5	transcript	XM_011281274.4	protein_coding	1	c.-5+16751C>T
chrA3	118960973	G	A	PASS	intron_variant	MODIFIER	DPYSL5	DPYSL5	transcript	XM_019827783.3	protein_coding	1	c.-56-466C>T
chrA3	118960973	G	A	PASS	intron_variant	MODIFIER	DPYSL5	DPYSL5	transcript	XM_045054823.1	protein_coding	1	c.-5+16751C>T
chrA3	118961193	C	A	PASS	upstream_gene_variant	MODIFIER	DPYSL5	DPYSL5	transcript	XM_045054822.1	protein_coding	-1	c.-3296G>T
chrA3	118961193	C	A	PASS	intron_variant	MODIFIER	DPYSL5	DPYSL5	transcript	XM_011281274.4	protein_coding	1	c.-5+16531G>T
chrA3	118961193	C	A	PASS	intron_variant	MODIFIER	DPYSL5	DPYSL5	transcript	XM_019827783.3	protein_coding	1	c.-56-686G>T
chrA3	118961193	C	A	PASS	intron_variant	MODIFIER	DPYSL5	DPYSL5	transcript	XM_045054823.1	protein_coding	1	c.-5+16531G>T
chrA3	118961917	G	T	PASS	upstream_gene_variant	MODIFIER	DPYSL5	DPYSL5	transcript	XM_045054822.1	protein_coding	-1	c.-4020C>A
chrA3	118961917	G	T	PASS	intron_variant	MODIFIER	DPYSL5	DPYSL5	transcript	XM_011281274.4	protein_coding	1	c.-5+15807C>A
chrA3	118961917	G	T	PASS	intron_variant	MODIFIER	DPYSL5	DPYSL5	transcript	XM_019827783.3	protein_coding	1	c.-56-1410C>A
chrA3	118961917	G	T	PASS	intron_variant	MODIFIER	DPYSL5	DPYSL5	transcript	XM_045054823.1	protein_coding	1	c.-5+15807C>A
chrA3	118962089	C	CG	PASS	upstream_gene_variant	MODIFIER	DPYSL5	DPYSL5	transcript	XM_045054822.1	protein_coding	-1	c.-4193_-4192insC
chrA3	118962089	C	CG	PASS	intron_variant	MODIFIER	DPYSL5	DPYSL5	transcript	XM_011281274.4	protein_coding	1	c.-5+15634_-5+15635insC
chrA3	118962089	C	CG	PASS	intron_variant	MODIFIER	DPYSL5	DPYSL5	transcript	XM_019827783.3	protein_coding	1	c.-56-1583_-56-1582insC
chrA3	118962089	C	CG	PASS	intron_variant	MODIFIER	DPYSL5	DPYSL5	transcript	XM_045054823.1	protein_coding	1	c.-5+15634_-5+15635insC
chrA3	118962349	C	A	PASS	upstream_gene_variant	MODIFIER	DPYSL5	DPYSL5	transcript	XM_045054822.1	protein_coding	-1	c.-4452G>T
chrA3	118962349	C	A	PASS	intron_variant	MODIFIER	DPYSL5	DPYSL5	transcript	XM_011281274.4	protein_coding	1	c.-5+15375G>T
chrA3	118962349	C	A	PASS	intron_variant	MODIFIER	DPYSL5	DPYSL5	transcript	XM_019827783.3	protein_coding	1	c.-56-1842G>T
chrA3	118962349	C	A	PASS	intron_variant	MODIFIER	DPYSL5	DPYSL5	transcript	XM_045054823.1	protein_coding	1	c.-5+15375G>T
chrA3	118962550	C	T	PASS	upstream_gene_variant	MODIFIER	DPYSL5	DPYSL5	transcript	XM_045054822.1	protein_coding	-1	c.-4653G>A
chrA3	118962550	C	T	PASS	intron_variant	MODIFIER	DPYSL5	DPYSL5	transcript	XM_011281274.4	protein_coding	1	c.-5+15174G>A
chrA3	118962550	C	T	PASS	intron_variant	MODIFIER	DPYSL5	DPYSL5	transcript	XM_019827783.3	protein_coding	1	c.-56-2043G>A
chrA3	118962550	C	T	PASS	intron_variant	MODIFIER	DPYSL5	DPYSL5	transcript	XM_045054823.1	protein_coding	1	c.-5+15174G>A
chrA3	119047849	C	T	PASS	intron_variant	MODIFIER	LOC109498336	LOC109498336	transcript	XR_006595875.1	pseudogene	3	n.3209-3342C>T
chrA3	119047849	C	T	PASS	intron_variant	MODIFIER	LOC109498336	LOC109498336	transcript	XR_002741272.2	pseudogene	3	n.218-3342C>T
chrA3	119204530	ATTTTTTTTTTAATT	A	PASS	intron_variant	MODIFIER	CA3H2orf70	CA3H2orf70	transcript	XM_003984416.6	protein_coding	1	c.75-3984_75-3971delAATTAAAAAAAAAA
chrA3	119204530	ATTTTTTTTTTAATT	A	PASS	intron_variant	MODIFIER	CA3H2orf70	CA3H2orf70	transcript	XM_023252022.2	protein_coding	1	c.-157-793_-157-780delAATTAAAAAAAAAA
chrA3	119205897	C	T	PASS	intron_variant	MODIFIER	CA3H2orf70	CA3H2orf70	transcript	XM_003984416.6	protein_coding	1	c.74+4808G>A
chrA3	119205897	C	T	PASS	intron_variant	MODIFIER	CA3H2orf70	CA3H2orf70	transcript	XM_023252022.2	protein_coding	1	c.-157-2146G>A
chrA3	120514298	G	A	PASS	intergenic_region	MODIFIER	EFR3B-DNAJC27	EFR3B-DNAJC27	intergenic_region	EFR3B-DNAJC27		-1	n.120514298G>A
chrA3	120514311	A	G	PASS	intergenic_region	MODIFIER	EFR3B-DNAJC27	EFR3B-DNAJC27	intergenic_region	EFR3B-DNAJC27		-1	n.120514311A>G
chrA3	123028100	T	TC	PASS	intergenic_region	MODIFIER	LOC101100462-LOC123384591	LOC101100462-LOC123384591	intergenic_region	LOC101100462-LOC123384591		-1	n.123028100_123028101insC
chrA3	123028101	T	C	PASS	intergenic_region	MODIFIER	LOC101100462-LOC123384591	LOC101100462-LOC123384591	intergenic_region	LOC101100462-LOC123384591		-1	n.123028101T>C
chrA3	124838211	C	T	PASS	downstream_gene_variant	MODIFIER	LOC102900104	LOC102900104	transcript	XR_006595935.1	pseudogene	-1	n.*597C>T
chrA3	124838211	C	T	PASS	downstream_gene_variant	MODIFIER	LOC102900104	LOC102900104	transcript	XR_006595933.1	pseudogene	-1	n.*597C>T
chrA3	124838211	C	T	PASS	downstream_gene_variant	MODIFIER	LOC102900104	LOC102900104	transcript	XR_006595934.1	pseudogene	-1	n.*828C>T
chrA3	124838211	C	T	PASS	downstream_gene_variant	MODIFIER	LOC102900104	LOC102900104	transcript	XR_006595929.1	pseudogene	-1	n.*828C>T
chrA3	124838211	C	T	PASS	downstream_gene_variant	MODIFIER	LOC102900104	LOC102900104	transcript	XR_006595931.1	pseudogene	-1	n.*828C>T
chrA3	124838211	C	T	PASS	downstream_gene_variant	MODIFIER	LOC102900104	LOC102900104	transcript	XR_006595927.1	pseudogene	-1	n.*828C>T
chrA3	124838211	C	T	PASS	downstream_gene_variant	MODIFIER	LOC102900104	LOC102900104	transcript	XR_006595928.1	pseudogene	-1	n.*828C>T
chrA3	124838211	C	T	PASS	intron_variant	MODIFIER	LOC102900104	LOC102900104	transcript	XR_006595930.1	pseudogene	4	n.1402+1753C>T
chrA3	125092690	TGTGTGTGTGTGTGTGAGAGAGAGA	T	PASS	intergenic_region	MODIFIER	LOC123384598-LOC123384599	LOC123384598-LOC123384599	intergenic_region	LOC123384598-LOC123384599		-1	n.125092691_125092714delGTGTGTGTGTGTGTGAGAGAGAGA
chrA3	127660000	T	TTGGGGCGCCTGGG	PASS	intergenic_region	MODIFIER	LOC109498383-CYRIA	LOC109498383-CYRIA	intergenic_region	LOC109498383-CYRIA		-1	n.127660000_127660001insTGGGGCGCCTGGG
chrA3	130600802	T	C	PASS	intron_variant	MODIFIER	LOC109498405	LOC109498405	transcript	XR_006595984.1	pseudogene	3	n.1470+44683T>C
chrA3	130600802	T	C	PASS	intron_variant	MODIFIER	LOC109498405	LOC109498405	transcript	XR_002155221.3	pseudogene	4	n.1583+20769T>C
chrA3	130600802	T	C	PASS	intron_variant	MODIFIER	LOC109498405	LOC109498405	transcript	XR_006595983.1	pseudogene	3	n.754+44683T>C
chrA3	130600804	T	C	PASS	intron_variant	MODIFIER	LOC109498405	LOC109498405	transcript	XR_006595984.1	pseudogene	3	n.1470+44685T>C
chrA3	130600804	T	C	PASS	intron_variant	MODIFIER	LOC109498405	LOC109498405	transcript	XR_002155221.3	pseudogene	4	n.1583+20771T>C
chrA3	130600804	T	C	PASS	intron_variant	MODIFIER	LOC109498405	LOC109498405	transcript	XR_006595983.1	pseudogene	3	n.754+44685T>C
chrA3	130600806	T	C	PASS	intron_variant	MODIFIER	LOC109498405	LOC109498405	transcript	XR_006595984.1	pseudogene	3	n.1470+44687T>C
chrA3	130600806	T	C	PASS	intron_variant	MODIFIER	LOC109498405	LOC109498405	transcript	XR_002155221.3	pseudogene	4	n.1583+20773T>C
chrA3	130600806	T	C	PASS	intron_variant	MODIFIER	LOC109498405	LOC109498405	transcript	XR_006595983.1	pseudogene	3	n.754+44687T>C
chrA3	136122958	A	C	PASS	intergenic_region	MODIFIER	LOC123384641-LOC123384642	LOC123384641-LOC123384642	intergenic_region	LOC123384641-LOC123384642		-1	n.136122958A>C
chrA3	136202265	C	T	PASS	intergenic_region	MODIFIER	LOC123384641-LOC123384642	LOC123384641-LOC123384642	intergenic_region	LOC123384641-LOC123384642		-1	n.136202265C>T
chrA3	136228176	G	A	PASS	intergenic_region	MODIFIER	LOC123384641-LOC123384642	LOC123384641-LOC123384642	intergenic_region	LOC123384641-LOC123384642		-1	n.136228176G>A
chrA3	136266958	C	A	PASS	intergenic_region	MODIFIER	LOC123384641-LOC123384642	LOC123384641-LOC123384642	intergenic_region	LOC123384641-LOC123384642		-1	n.136266958C>A
chrA3	136297761	TGATAGAA	T	PASS	intron_variant	MODIFIER	LOC123384642	LOC123384642	transcript	XR_006596056.1	pseudogene	2	n.522-337_522-331delGATAGAA
chrA3	136297761	TGATAGAA	T	PASS	intron_variant	MODIFIER	LOC123384642	LOC123384642	transcript	XR_006596055.1	pseudogene	1	n.306-337_306-331delGATAGAA
chrA3	136310178	C	CATCGTAAATGA	PASS	intergenic_region	MODIFIER	LOC123384642-LOC109498453	LOC123384642-LOC109498453	intergenic_region	LOC123384642-LOC109498453		-1	n.136310178_136310179insATCGTAAATGA
chrA3	136310589	G	C	PASS	intergenic_region	MODIFIER	LOC123384642-LOC109498453	LOC123384642-LOC109498453	intergenic_region	LOC123384642-LOC109498453		-1	n.136310589G>C
chrA3	136348009	T	TCTCACA	PASS	downstream_gene_variant	MODIFIER	LOC109498453	LOC109498453	transcript	XR_002155302.3	pseudogene	-1	n.*2017_*2018insTGTGAG
chrA3	136348009	T	TCTCACA	PASS	intergenic_region	MODIFIER	LOC123384642-LOC109498453	LOC123384642-LOC109498453	intergenic_region	LOC123384642-LOC109498453		-1	n.136348009_136348010insCTCACA
chrA3	136348515	C	T	PASS	downstream_gene_variant	MODIFIER	LOC109498453	LOC109498453	transcript	XR_002155302.3	pseudogene	-1	n.*1512G>A
chrA3	136348515	C	T	PASS	intergenic_region	MODIFIER	LOC123384642-LOC109498453	LOC123384642-LOC109498453	intergenic_region	LOC123384642-LOC109498453		-1	n.136348515C>T
chrA3	136351495	G	A	PASS	intron_variant	MODIFIER	LOC109498453	LOC109498453	transcript	XR_002155302.3	pseudogene	3	n.2745+409C>T
chrA3	136357558	C	T	PASS	intron_variant	MODIFIER	LOC109498453	LOC109498453	transcript	XR_002155302.3	pseudogene	2	n.2589+1758G>A
chrA3	136358536	C	T	PASS	intron_variant	MODIFIER	LOC109498453	LOC109498453	transcript	XR_002155302.3	pseudogene	2	n.2589+780G>A
chrA3	136360968	C	T	PASS	non_coding_transcript_exon_variant	MODIFIER	LOC109498453	LOC109498453	transcript	XR_002155302.3	pseudogene	2	n.937G>A
chrA3	136366058	T	A	PASS	upstream_gene_variant	MODIFIER	LOC109498453	LOC109498453	transcript	XR_002155302.3	pseudogene	-1	n.-3415A>T
chrA3	136366058	T	A	PASS	downstream_gene_variant	MODIFIER	LOC123384643	LOC123384643	transcript	XR_006596058.1	pseudogene	-1	n.*713A>T
chrA3	136366058	T	A	PASS	intergenic_region	MODIFIER	LOC109498453-LOC123384643	LOC109498453-LOC123384643	intergenic_region	LOC109498453-LOC123384643		-1	n.136366058T>A
chrA3	136372266	T	C	PASS	intron_variant	MODIFIER	LOC123384643	LOC123384643	transcript	XR_006596058.1	pseudogene	1	n.2016-3469A>G
chrA3	136378386	GTT	G	PASS	intron_variant	MODIFIER	LOC123384643	LOC123384643	transcript	XR_006596058.1	pseudogene	1	n.2016-9591_2016-9590delAA
chrA3	136381220	C	A	PASS	intron_variant	MODIFIER	LOC123384643	LOC123384643	transcript	XR_006596058.1	pseudogene	1	n.2016-12423G>T
chrA3	136403966	G	C	PASS	intron_variant	MODIFIER	LOC123384643	LOC123384643	transcript	XR_006596058.1	pseudogene	1	n.2016-35169C>G
chrA3	136405727	G	A	PASS	intron_variant	MODIFIER	LOC123384643	LOC123384643	transcript	XR_006596058.1	pseudogene	1	n.2016-36930C>T
chrA3	136406064	C	T	PASS	intron_variant	MODIFIER	LOC123384643	LOC123384643	transcript	XR_006596058.1	pseudogene	1	n.2016-37267G>A
chrA3	136406652	G	A	PASS	intron_variant	MODIFIER	LOC123384643	LOC123384643	transcript	XR_006596058.1	pseudogene	1	n.2016-37855C>T
chrA3	136407193	C	A	PASS	intron_variant	MODIFIER	LOC123384643	LOC123384643	transcript	XR_006596058.1	pseudogene	1	n.2016-38396G>T
chrA3	136407393	G	A	PASS	intron_variant	MODIFIER	LOC123384643	LOC123384643	transcript	XR_006596058.1	pseudogene	1	n.2016-38596C>T
chrA3	136407486	G	A	PASS	intron_variant	MODIFIER	LOC123384643	LOC123384643	transcript	XR_006596058.1	pseudogene	1	n.2016-38689C>T
chrA3	136407724	C	G	PASS	intron_variant	MODIFIER	LOC123384643	LOC123384643	transcript	XR_006596058.1	pseudogene	1	n.2016-38927G>C
chrA3	136407812	G	C	PASS	intron_variant	MODIFIER	LOC123384643	LOC123384643	transcript	XR_006596058.1	pseudogene	1	n.2016-39015C>G
chrA3	136407938	A	C	PASS	intron_variant	MODIFIER	LOC123384643	LOC123384643	transcript	XR_006596058.1	pseudogene	1	n.2016-39141T>G
chrA3	136408507	T	G	PASS	intron_variant	MODIFIER	LOC123384643	LOC123384643	transcript	XR_006596058.1	pseudogene	1	n.2016-39710A>C
chrA3	136411520	G	A	PASS	intron_variant	MODIFIER	LOC123384643	LOC123384643	transcript	XR_006596058.1	pseudogene	1	n.2016-42723C>T
chrA3	136412255	A	ACTTCTCTC	PASS	intron_variant	MODIFIER	LOC123384643	LOC123384643	transcript	XR_006596058.1	pseudogene	1	n.2016-43459_2016-43458insGAGAGAAG
chrA3	136412301	CTCTCTCTT	C	PASS	intron_variant	MODIFIER	LOC123384643	LOC123384643	transcript	XR_006596058.1	pseudogene	1	n.2016-43512_2016-43505delAAGAGAGA
chrA3	136413214	C	T	PASS	intron_variant	MODIFIER	LOC123384643	LOC123384643	transcript	XR_006596058.1	pseudogene	1	n.2015+43059G>A
chrA3	136413897	TCTCTCGCTCTCGCTCTCGCTCTCG	T	PASS	intron_variant	MODIFIER	LOC123384643	LOC123384643	transcript	XR_006596058.1	pseudogene	1	n.2015+42352_2015+42375delCGAGAGCGAGAGCGAGAGCGAGAG
chrA3	136414726	C	A	PASS	intron_variant	MODIFIER	LOC123384643	LOC123384643	transcript	XR_006596058.1	pseudogene	1	n.2015+41547G>T
chrA3	136414882	G	A	PASS	intron_variant	MODIFIER	LOC123384643	LOC123384643	transcript	XR_006596058.1	pseudogene	1	n.2015+41391C>T
chrA3	136415534	C	T	PASS	intron_variant	MODIFIER	LOC123384643	LOC123384643	transcript	XR_006596058.1	pseudogene	1	n.2015+40739G>A
chrA3	136415863	C	T	PASS	intron_variant	MODIFIER	LOC123384643	LOC123384643	transcript	XR_006596058.1	pseudogene	1	n.2015+40410G>A
chrA3	136415876	G	A	PASS	intron_variant	MODIFIER	LOC123384643	LOC123384643	transcript	XR_006596058.1	pseudogene	1	n.2015+40397C>T
chrA3	136415885	C	T	PASS	intron_variant	MODIFIER	LOC123384643	LOC123384643	transcript	XR_006596058.1	pseudogene	1	n.2015+40388G>A
chrA3	136416022	G	A	PASS	intron_variant	MODIFIER	LOC123384643	LOC123384643	transcript	XR_006596058.1	pseudogene	1	n.2015+40251C>T
chrA3	136416566	G	A	PASS	intron_variant	MODIFIER	LOC123384643	LOC123384643	transcript	XR_006596058.1	pseudogene	1	n.2015+39707C>T
chrA3	136417189	C	A	PASS	intron_variant	MODIFIER	LOC123384643	LOC123384643	transcript	XR_006596058.1	pseudogene	1	n.2015+39084G>T
chrA3	136417231	C	T	PASS	intron_variant	MODIFIER	LOC123384643	LOC123384643	transcript	XR_006596058.1	pseudogene	1	n.2015+39042G>A
chrA3	136417341	T	G	PASS	intron_variant	MODIFIER	LOC123384643	LOC123384643	transcript	XR_006596058.1	pseudogene	1	n.2015+38932A>C
chrA3	136417352	G	A	PASS	intron_variant	MODIFIER	LOC123384643	LOC123384643	transcript	XR_006596058.1	pseudogene	1	n.2015+38921C>T
chrA3	136417422	G	A	PASS	intron_variant	MODIFIER	LOC123384643	LOC123384643	transcript	XR_006596058.1	pseudogene	1	n.2015+38851C>T
chrA3	136417428	G	A	PASS	intron_variant	MODIFIER	LOC123384643	LOC123384643	transcript	XR_006596058.1	pseudogene	1	n.2015+38845C>T
chrA3	136417567	C	T	PASS	intron_variant	MODIFIER	LOC123384643	LOC123384643	transcript	XR_006596058.1	pseudogene	1	n.2015+38706G>A
chrA3	136434140	A	G	PASS	intron_variant	MODIFIER	LOC123384643	LOC123384643	transcript	XR_006596058.1	pseudogene	1	n.2015+22133T>C
chrA3	136437689	G	A	PASS	intron_variant	MODIFIER	LOC123384643	LOC123384643	transcript	XR_006596058.1	pseudogene	1	n.2015+18584C>T
chrA3	136437721	G	A	PASS	intron_variant	MODIFIER	LOC123384643	LOC123384643	transcript	XR_006596058.1	pseudogene	1	n.2015+18552C>T
chrA3	136438189	C	T	PASS	intron_variant	MODIFIER	LOC123384643	LOC123384643	transcript	XR_006596058.1	pseudogene	1	n.2015+18084G>A
chrA3	136438202	C	T	PASS	intron_variant	MODIFIER	LOC123384643	LOC123384643	transcript	XR_006596058.1	pseudogene	1	n.2015+18071G>A
chrA3	136438392	C	T	PASS	intron_variant	MODIFIER	LOC123384643	LOC123384643	transcript	XR_006596058.1	pseudogene	1	n.2015+17881G>A
chrA3	136438403	C	T	PASS	intron_variant	MODIFIER	LOC123384643	LOC123384643	transcript	XR_006596058.1	pseudogene	1	n.2015+17870G>A
chrA3	136535321	A	G	PASS	intergenic_region	MODIFIER	LOC123384643-SOX11	LOC123384643-SOX11	intergenic_region	LOC123384643-SOX11		-1	n.136535321A>G
chrA3	136536568	G	A	PASS	intergenic_region	MODIFIER	LOC123384643-SOX11	LOC123384643-SOX11	intergenic_region	LOC123384643-SOX11		-1	n.136536568G>A
chrA3	136539229	G	A	PASS	intergenic_region	MODIFIER	LOC123384643-SOX11	LOC123384643-SOX11	intergenic_region	LOC123384643-SOX11		-1	n.136539229G>A
chrA3	136540773	C	T	PASS	intergenic_region	MODIFIER	LOC123384643-SOX11	LOC123384643-SOX11	intergenic_region	LOC123384643-SOX11		-1	n.136540773C>T
chrA3	136540918	T	A	PASS	intergenic_region	MODIFIER	LOC123384643-SOX11	LOC123384643-SOX11	intergenic_region	LOC123384643-SOX11		-1	n.136540918T>A
chrA3	136544351	C	T	PASS	intergenic_region	MODIFIER	LOC123384643-SOX11	LOC123384643-SOX11	intergenic_region	LOC123384643-SOX11		-1	n.136544351C>T
chrA3	136545969	G	A	PASS	intergenic_region	MODIFIER	LOC123384643-SOX11	LOC123384643-SOX11	intergenic_region	LOC123384643-SOX11		-1	n.136545969G>A
chrA3	136547302	G	A	PASS	intergenic_region	MODIFIER	LOC123384643-SOX11	LOC123384643-SOX11	intergenic_region	LOC123384643-SOX11		-1	n.136547302G>A
chrA3	136548145	G	A	PASS	intergenic_region	MODIFIER	LOC123384643-SOX11	LOC123384643-SOX11	intergenic_region	LOC123384643-SOX11		-1	n.136548145G>A
chrA3	136664914	G	A	PASS	intergenic_region	MODIFIER	LOC109498647-TRNAR-UCG_13	LOC109498647-TRNAR-UCG_13	intergenic_region	LOC109498647-TRNAR-UCG_13		-1	n.136664914G>A
chrA3	136665825	G	A	PASS	intergenic_region	MODIFIER	LOC109498647-TRNAR-UCG_13	LOC109498647-TRNAR-UCG_13	intergenic_region	LOC109498647-TRNAR-UCG_13		-1	n.136665825G>A
chrA3	136665969	G	T	PASS	intergenic_region	MODIFIER	LOC109498647-TRNAR-UCG_13	LOC109498647-TRNAR-UCG_13	intergenic_region	LOC109498647-TRNAR-UCG_13		-1	n.136665969G>T
chrA3	136666104	G	A	PASS	intergenic_region	MODIFIER	LOC109498647-TRNAR-UCG_13	LOC109498647-TRNAR-UCG_13	intergenic_region	LOC109498647-TRNAR-UCG_13		-1	n.136666104G>A
chrA3	136668769	G	A	PASS	downstream_gene_variant	MODIFIER	TRNAR-UCG_13	TRNAR-UCG_13	transcript	unassigned_transcript_110	protein_coding	-1	c.*3455C>T
chrA3	136668769	G	A	PASS	intergenic_region	MODIFIER	LOC109498647-TRNAR-UCG_13	LOC109498647-TRNAR-UCG_13	intergenic_region	LOC109498647-TRNAR-UCG_13		-1	n.136668769G>A
chrA3	136670010	G	A	PASS	downstream_gene_variant	MODIFIER	TRNAR-UCG_13	TRNAR-UCG_13	transcript	unassigned_transcript_110	protein_coding	-1	c.*2214C>T
chrA3	136670010	G	A	PASS	intergenic_region	MODIFIER	LOC109498647-TRNAR-UCG_13	LOC109498647-TRNAR-UCG_13	intergenic_region	LOC109498647-TRNAR-UCG_13		-1	n.136670010G>A
chrA3	136670019	G	T	PASS	downstream_gene_variant	MODIFIER	TRNAR-UCG_13	TRNAR-UCG_13	transcript	unassigned_transcript_110	protein_coding	-1	c.*2205C>A
chrA3	136670019	G	T	PASS	intergenic_region	MODIFIER	LOC109498647-TRNAR-UCG_13	LOC109498647-TRNAR-UCG_13	intergenic_region	LOC109498647-TRNAR-UCG_13		-1	n.136670019G>T
chrA3	136671078	T	C	PASS	downstream_gene_variant	MODIFIER	TRNAR-UCG_13	TRNAR-UCG_13	transcript	unassigned_transcript_110	protein_coding	-1	c.*1146A>G
chrA3	136671078	T	C	PASS	intergenic_region	MODIFIER	LOC109498647-TRNAR-UCG_13	LOC109498647-TRNAR-UCG_13	intergenic_region	LOC109498647-TRNAR-UCG_13		-1	n.136671078T>C
chrA3	136675810	C	CCTTTCCTT	PASS	upstream_gene_variant	MODIFIER	TRNAR-UCG_13	TRNAR-UCG_13	transcript	unassigned_transcript_110	protein_coding	-1	c.-3503_-3502insAAGGAAAG
chrA3	136675810	C	CCTTTCCTT	PASS	intergenic_region	MODIFIER	TRNAR-UCG_13-LOC111560008	TRNAR-UCG_13-LOC111560008	intergenic_region	TRNAR-UCG_13-LOC111560008		-1	n.136675810_136675811insCTTTCCTT
chrA3	136829041	C	A	PASS	intergenic_region	MODIFIER	TRNAR-UCG_13-LOC111560008	TRNAR-UCG_13-LOC111560008	intergenic_region	TRNAR-UCG_13-LOC111560008		-1	n.136829041C>A
chrA3	136934871	G	A	PASS	intergenic_region	MODIFIER	TRNAR-UCG_13-LOC111560008	TRNAR-UCG_13-LOC111560008	intergenic_region	TRNAR-UCG_13-LOC111560008		-1	n.136934871G>A
chrA3	137059652	G	A	PASS	intergenic_region	MODIFIER	LOC111560008-LOC109498456	LOC111560008-LOC109498456	intergenic_region	LOC111560008-LOC109498456		-1	n.137059652G>A
chrA3	138908427	G	A	PASS	intergenic_region	MODIFIER	LOC109498472-MYT1L	LOC109498472-MYT1L	intergenic_region	LOC109498472-MYT1L		-1	n.138908427G>A
chrA3	138973622	GGGGGGGGGGA	G	PASS	intergenic_region	MODIFIER	LOC109498472-MYT1L	LOC109498472-MYT1L	intergenic_region	LOC109498472-MYT1L		-1	n.138973623_138973632delGGGGGGGGGA
chrB1	3207655	A	AGGAC	PASS	intron_variant	MODIFIER	CSMD1	CSMD1	transcript	XM_045056760.1	protein_coding	11	c.1448+6728_1448+6729insGTCC
chrB1	3207655	A	AGGAC	PASS	intron_variant	MODIFIER	CSMD1	CSMD1	transcript	XM_045056762.1	protein_coding	6	c.479+6728_479+6729insGTCC
chrB1	3207655	A	AGGAC	PASS	intron_variant	MODIFIER	CSMD1	CSMD1	transcript	XM_045056761.1	protein_coding	10	c.1172+6728_1172+6729insGTCC
chrB1	3207665	AG	A	PASS	intron_variant	MODIFIER	CSMD1	CSMD1	transcript	XM_045056760.1	protein_coding	11	c.1448+6718delC
chrB1	3207665	AG	A	PASS	intron_variant	MODIFIER	CSMD1	CSMD1	transcript	XM_045056762.1	protein_coding	6	c.479+6718delC
chrB1	3207665	AG	A	PASS	intron_variant	MODIFIER	CSMD1	CSMD1	transcript	XM_045056761.1	protein_coding	10	c.1172+6718delC
chrB1	6612682	T	TGGGGCGCCTGGGTGGCGCAGTCGGTTAAGCGTCTGACTTCAGCCAGGTC	PASS	downstream_gene_variant	MODIFIER	LOC111560358	LOC111560358	transcript	XR_002742103.1	snRNA	-1	n.*597_*598insGGGGCGCCTGGGTGGCGCAGTCGGTTAAGCGTCTGACTTCAGCCAGGTC
chrB1	6612682	T	TGGGGCGCCTGGGTGGCGCAGTCGGTTAAGCGTCTGACTTCAGCCAGGTC	PASS	intergenic_region	MODIFIER	LOC111560358-LOC123384731	LOC111560358-LOC123384731	intergenic_region	LOC111560358-LOC123384731		-1	n.6612682_6612683insGGGGCGCCTGGGTGGCGCAGTCGGTTAAGCGTCTGACTTCAGCCAGGTC
chrB1	9253864	C	T	PASS	intron_variant	MODIFIER	LOC123384749	LOC123384749	transcript	XR_006596247.1	pseudogene	2	n.248-15406C>T
chrB1	12034608	TCCCCA	T	PASS	intergenic_region	MODIFIER	LOC111560086-LOC111560136	LOC111560086-LOC111560136	intergenic_region	LOC111560086-LOC111560136		-1	n.12034609_12034613delCCCCA
chrB1	12054424	TTCCTTCCTTCCC	T	PASS	intergenic_region	MODIFIER	LOC111560086-LOC111560136	LOC111560086-LOC111560136	intergenic_region	LOC111560086-LOC111560136		-1	n.12054425_12054436delTCCTTCCTTCCC
chrB1	12087495	C	CTT	PASS	downstream_gene_variant	MODIFIER	LOC111560136	LOC111560136	transcript	XM_045055859.1	protein_coding	-1	c.*972_*973insAA
chrB1	12087495	C	CTT	PASS	intergenic_region	MODIFIER	LOC111560086-LOC111560136	LOC111560086-LOC111560136	intergenic_region	LOC111560086-LOC111560136		-1	n.12087495_12087496insTT
chrB1	12087591	TC	T	PASS	downstream_gene_variant	MODIFIER	LOC111560136	LOC111560136	transcript	XM_045055859.1	protein_coding	-1	c.*876delG
chrB1	12087591	TC	T	PASS	intergenic_region	MODIFIER	LOC111560086-LOC111560136	LOC111560086-LOC111560136	intergenic_region	LOC111560086-LOC111560136		-1	n.12087592delC
chrB1	12087596	TCC	T	PASS	downstream_gene_variant	MODIFIER	LOC111560136	LOC111560136	transcript	XM_045055859.1	protein_coding	-1	c.*870_*871delGG
chrB1	12087596	TCC	T	PASS	intergenic_region	MODIFIER	LOC111560086-LOC111560136	LOC111560086-LOC111560136	intergenic_region	LOC111560086-LOC111560136		-1	n.12087597_12087598delCC
chrB1	12087601	TC	T	PASS	downstream_gene_variant	MODIFIER	LOC111560136	LOC111560136	transcript	XM_045055859.1	protein_coding	-1	c.*866delG
chrB1	12087601	TC	T	PASS	intergenic_region	MODIFIER	LOC111560086-LOC111560136	LOC111560086-LOC111560136	intergenic_region	LOC111560086-LOC111560136		-1	n.12087602delC
chrB1	12087605	TTCC	T	PASS	downstream_gene_variant	MODIFIER	LOC111560136	LOC111560136	transcript	XM_045055859.1	protein_coding	-1	c.*860_*862delGGA
chrB1	12087605	TTCC	T	PASS	intergenic_region	MODIFIER	LOC111560086-LOC111560136	LOC111560086-LOC111560136	intergenic_region	LOC111560086-LOC111560136		-1	n.12087606_12087608delTCC
chrB1	14377996	TCTTTCTTCC	T	PASS	intron_variant	MODIFIER	WWC2	WWC2	transcript	XM_045055201.1	protein_coding	6	c.711-88_711-80delCTTTCTTCC
chrB1	14377996	TCTTTCTTCC	T	PASS	intron_variant	MODIFIER	WWC2	WWC2	transcript	XM_023252316.2	protein_coding	5	c.603-88_603-80delCTTTCTTCC
chrB1	14377996	TCTTTCTTCC	T	PASS	intron_variant	MODIFIER	WWC2	WWC2	transcript	XM_023252317.2	protein_coding	6	c.474-88_474-80delCTTTCTTCC
chrB1	14377996	TCTTTCTTCC	T	PASS	intron_variant	MODIFIER	WWC2	WWC2	transcript	XM_019828241.3	protein_coding	4	c.51-88_51-80delCTTTCTTCC
chrB1	16664029	C	CCCCCCGGG	PASS	intron_variant	MODIFIER	SORBS2	SORBS2	transcript	XM_023252324.2	protein_coding	2	c.-41+3934_-41+3935insCCCGGGGG
chrB1	16664029	C	CCCCCCGGG	PASS	intron_variant	MODIFIER	LOC111560096	LOC111560096	transcript	XR_002741620.2	pseudogene	3	n.790+53847_790+53848insCCCCCGGG
chrB1	16664029	C	CCCCCCGGG	PASS	intron_variant	MODIFIER	SORBS2	SORBS2	transcript	XM_045056816.1	protein_coding	2	c.-41+3934_-41+3935insCCCGGGGG
chrB1	16664029	C	CCCCCCGGG	PASS	intron_variant	MODIFIER	SORBS2	SORBS2	transcript	XM_045056817.1	protein_coding	2	c.-41+3934_-41+3935insCCCGGGGG
chrB1	16664029	C	CCCCCCGGG	PASS	intron_variant	MODIFIER	SORBS2	SORBS2	transcript	XM_045056815.1	protein_coding	2	c.-41+3934_-41+3935insCCCGGGGG
chrB1	16664029	C	CCCCCCGGG	PASS	intron_variant	MODIFIER	SORBS2	SORBS2	transcript	XM_045056814.1	protein_coding	2	c.-41+3934_-41+3935insCCCGGGGG
chrB1	16664029	C	CCCCCCGGG	PASS	intron_variant	MODIFIER	SORBS2	SORBS2	transcript	XM_045056813.1	protein_coding	2	c.-41+3934_-41+3935insCCCGGGGG
chrB1	16664029	C	CCCCCCGGG	PASS	intron_variant	MODIFIER	SORBS2	SORBS2	transcript	XM_045056812.1	protein_coding	2	c.-41+3934_-41+3935insCCCGGGGG
chrB1	16664029	C	CCCCCCGGG	PASS	intron_variant	MODIFIER	SORBS2	SORBS2	transcript	XM_045056809.1	protein_coding	2	c.-41+3934_-41+3935insCCCGGGGG
chrB1	16664029	C	CCCCCCGGG	PASS	intron_variant	MODIFIER	SORBS2	SORBS2	transcript	XM_045056811.1	protein_coding	2	c.-41+3934_-41+3935insCCCGGGGG
chrB1	16664029	C	CCCCCCGGG	PASS	intron_variant	MODIFIER	SORBS2	SORBS2	transcript	XM_045056808.1	protein_coding	2	c.-41+3934_-41+3935insCCCGGGGG
chrB1	16664029	C	CCCCCCGGG	PASS	intron_variant	MODIFIER	SORBS2	SORBS2	transcript	XM_045056806.1	protein_coding	2	c.-41+3934_-41+3935insCCCGGGGG
chrB1	16664029	C	CCCCCCGGG	PASS	intron_variant	MODIFIER	SORBS2	SORBS2	transcript	XM_045056810.1	protein_coding	2	c.-41+3934_-41+3935insCCCGGGGG
chrB1	16664029	C	CCCCCCGGG	PASS	intron_variant	MODIFIER	SORBS2	SORBS2	transcript	XM_045056804.1	protein_coding	2	c.-41+3934_-41+3935insCCCGGGGG
chrB1	16664029	C	CCCCCCGGG	PASS	intron_variant	MODIFIER	SORBS2	SORBS2	transcript	XM_045056795.1	protein_coding	2	c.-41+3934_-41+3935insCCCGGGGG
chrB1	16664029	C	CCCCCCGGG	PASS	intron_variant	MODIFIER	SORBS2	SORBS2	transcript	XM_045056797.1	protein_coding	2	c.-41+3934_-41+3935insCCCGGGGG
chrB1	16664029	C	CCCCCCGGG	PASS	intron_variant	MODIFIER	SORBS2	SORBS2	transcript	XM_045056805.1	protein_coding	2	c.-41+3934_-41+3935insCCCGGGGG
chrB1	16664029	C	CCCCCCGGG	PASS	intron_variant	MODIFIER	SORBS2	SORBS2	transcript	XM_045056775.1	protein_coding	2	c.-41+3934_-41+3935insCCCGGGGG
chrB1	16664029	C	CCCCCCGGG	PASS	intron_variant	MODIFIER	SORBS2	SORBS2	transcript	XM_045056778.1	protein_coding	2	c.-41+3934_-41+3935insCCCGGGGG
chrB1	16664029	C	CCCCCCGGG	PASS	intron_variant	MODIFIER	SORBS2	SORBS2	transcript	XM_019830045.3	protein_coding	2	c.-41+3934_-41+3935insCCCGGGGG
chrB1	16664029	C	CCCCCCGGG	PASS	intron_variant	MODIFIER	SORBS2	SORBS2	transcript	XM_045056820.1	protein_coding	2	c.-41+3934_-41+3935insCCCGGGGG
chrB1	16664029	C	CCCCCCGGG	PASS	intron_variant	MODIFIER	SORBS2	SORBS2	transcript	XM_045056818.1	protein_coding	2	c.-41+3934_-41+3935insCCCGGGGG
chrB1	16664029	C	CCCCCCGGG	PASS	intron_variant	MODIFIER	SORBS2	SORBS2	transcript	XM_045056819.1	protein_coding	2	c.-41+3934_-41+3935insCCCGGGGG
chrB1	16664029	C	CCCCCCGGG	PASS	intron_variant	MODIFIER	SORBS2	SORBS2	transcript	XM_023252343.2	protein_coding	1	c.-129+3934_-129+3935insCCCGGGGG
chrB1	16664029	C	CCCCCCGGG	PASS	intron_variant	MODIFIER	SORBS2	SORBS2	transcript	XM_045056807.1	protein_coding	2	c.-41+3934_-41+3935insCCCGGGGG
chrB1	16664029	C	CCCCCCGGG	PASS	intron_variant	MODIFIER	SORBS2	SORBS2	transcript	XM_045056798.1	protein_coding	2	c.-41+3934_-41+3935insCCCGGGGG
chrB1	16664029	C	CCCCCCGGG	PASS	intron_variant	MODIFIER	SORBS2	SORBS2	transcript	XM_045056791.1	protein_coding	2	c.-41+3934_-41+3935insCCCGGGGG
chrB1	16664029	C	CCCCCCGGG	PASS	intron_variant	MODIFIER	SORBS2	SORBS2	transcript	XM_045056796.1	protein_coding	2	c.-41+3934_-41+3935insCCCGGGGG
chrB1	16664029	C	CCCCCCGGG	PASS	intron_variant	MODIFIER	SORBS2	SORBS2	transcript	XM_045056793.1	protein_coding	2	c.-41+3934_-41+3935insCCCGGGGG
chrB1	16664029	C	CCCCCCGGG	PASS	intron_variant	MODIFIER	SORBS2	SORBS2	transcript	XM_045056794.1	protein_coding	2	c.-41+3934_-41+3935insCCCGGGGG
chrB1	16664029	C	CCCCCCGGG	PASS	intron_variant	MODIFIER	SORBS2	SORBS2	transcript	XM_045056790.1	protein_coding	2	c.-41+3934_-41+3935insCCCGGGGG
chrB1	16664029	C	CCCCCCGGG	PASS	intron_variant	MODIFIER	SORBS2	SORBS2	transcript	XM_045056792.1	protein_coding	2	c.-41+3934_-41+3935insCCCGGGGG
chrB1	16664029	C	CCCCCCGGG	PASS	intron_variant	MODIFIER	SORBS2	SORBS2	transcript	XM_045056788.1	protein_coding	2	c.-41+3934_-41+3935insCCCGGGGG
chrB1	16664029	C	CCCCCCGGG	PASS	intron_variant	MODIFIER	SORBS2	SORBS2	transcript	XM_045056781.1	protein_coding	2	c.-41+3934_-41+3935insCCCGGGGG
chrB1	16664029	C	CCCCCCGGG	PASS	intron_variant	MODIFIER	SORBS2	SORBS2	transcript	XM_045056782.1	protein_coding	2	c.-41+3934_-41+3935insCCCGGGGG
chrB1	16664029	C	CCCCCCGGG	PASS	intron_variant	MODIFIER	SORBS2	SORBS2	transcript	XM_045056783.1	protein_coding	2	c.-41+3938_-41+3939insCCCGGGGG
chrB1	16664029	C	CCCCCCGGG	PASS	intron_variant	MODIFIER	SORBS2	SORBS2	transcript	XM_045056786.1	protein_coding	2	c.-41+3934_-41+3935insCCCGGGGG
chrB1	16664029	C	CCCCCCGGG	PASS	intron_variant	MODIFIER	SORBS2	SORBS2	transcript	XM_045056787.1	protein_coding	2	c.-234+3934_-234+3935insCCCGGGGG
chrB1	16664029	C	CCCCCCGGG	PASS	intron_variant	MODIFIER	SORBS2	SORBS2	transcript	XM_045056789.1	protein_coding	2	c.-41+3934_-41+3935insCCCGGGGG
chrB1	16664029	C	CCCCCCGGG	PASS	intron_variant	MODIFIER	SORBS2	SORBS2	transcript	XM_045056799.1	protein_coding	2	c.-198+3934_-198+3935insCCCGGGGG
chrB1	16664029	C	CCCCCCGGG	PASS	intron_variant	MODIFIER	SORBS2	SORBS2	transcript	XM_045056800.1	protein_coding	2	c.-198+3938_-198+3939insCCCGGGGG
chrB1	16664029	C	CCCCCCGGG	PASS	intron_variant	MODIFIER	SORBS2	SORBS2	transcript	XM_045056801.1	protein_coding	2	c.-254+3934_-254+3935insCCCGGGGG
chrB1	16664029	C	CCCCCCGGG	PASS	intron_variant	MODIFIER	SORBS2	SORBS2	transcript	XM_023252325.2	protein_coding	2	c.-41+3934_-41+3935insCCCGGGGG
chrB1	16664029	C	CCCCCCGGG	PASS	intron_variant	MODIFIER	SORBS2	SORBS2	transcript	XM_045056777.1	protein_coding	2	c.-33+3934_-33+3935insCCCGGGGG
chrB1	16664029	C	CCCCCCGGG	PASS	intron_variant	MODIFIER	SORBS2	SORBS2	transcript	XM_045056780.1	protein_coding	2	c.-41+3934_-41+3935insCCCGGGGG
chrB1	16664029	C	CCCCCCGGG	PASS	intron_variant	MODIFIER	SORBS2	SORBS2	transcript	XM_045056785.1	protein_coding	2	c.-41+3934_-41+3935insCCCGGGGG
chrB1	16664029	C	CCCCCCGGG	PASS	intron_variant	MODIFIER	SORBS2	SORBS2	transcript	XM_045056802.1	protein_coding	2	c.-185+3934_-185+3935insCCCGGGGG
chrB1	16664029	C	CCCCCCGGG	PASS	intron_variant	MODIFIER	SORBS2	SORBS2	transcript	XM_045056803.1	protein_coding	2	c.-129+3938_-129+3939insCCCGGGGG
chrB1	16664029	C	CCCCCCGGG	PASS	intron_variant	MODIFIER	SORBS2	SORBS2	transcript	XM_045056776.1	protein_coding	2	c.-41+3934_-41+3935insCCCGGGGG
chrB1	16664029	C	CCCCCCGGG	PASS	intron_variant	MODIFIER	SORBS2	SORBS2	transcript	XM_045056784.1	protein_coding	2	c.-41+3934_-41+3935insCCCGGGGG
chrB1	16664029	C	CCCCCCGGG	PASS	intron_variant	MODIFIER	SORBS2	SORBS2	transcript	XM_045056779.1	protein_coding	2	c.-41+3934_-41+3935insCCCGGGGG
chrB1	16991187	T	A	PASS	intron_variant	MODIFIER	FAM149A	FAM149A	transcript	XM_011281393.4	protein_coding	1	c.650+8588T>A
chrB1	16991187	T	A	PASS	intron_variant	MODIFIER	TLR3	TLR3	transcript	XM_045055116.1	protein_coding	9	c.2656-1739T>A
chrB1	16991187	T	A	PASS	intron_variant	MODIFIER	FAM149A	FAM149A	transcript	XM_019830048.3	protein_coding	1	c.650+8588T>A
chrB1	16991187	T	A	PASS	intron_variant	MODIFIER	FAM149A	FAM149A	transcript	XM_011281394.4	protein_coding	1	c.650+8588T>A
chrB1	17288045	G	GAGTGGCTGCTTCCTCTGCAGACCCACGCAAGCCTGTTCCTTCTTGAGGAGCGGCAAAGAAATGCAA	PASS	intron_variant	MODIFIER	LOC123384774	LOC123384774	transcript	XR_006596300.1	pseudogene	2	n.301+34007_301+34008insAGTGGCTGCTTCCTCTGCAGACCCACGCAAGCCTGTTCCTTCTTGAGGAGCGGCAAAGAAATGCAA
chrB1	17288045	G	GAGTGGCTGCTTCCTCTGCAGACCCACGCAAGCCTGTTCCTTCTTGAGGAGCGGCAAAGAAATGCAA	PASS	intron_variant	MODIFIER	LOC123384774	LOC123384774	transcript	XR_006596299.1	pseudogene	2	n.295+34007_295+34008insAGTGGCTGCTTCCTCTGCAGACCCACGCAAGCCTGTTCCTTCTTGAGGAGCGGCAAAGAAATGCAA
chrB1	17288045	G	GAGTGGCTGCTTCCTCTGCAGACCCACGCAAGCCTGTTCCTTCTTGAGGAGCGGCAAAGAAATGCAA	PASS	intron_variant	MODIFIER	LOC123384774	LOC123384774	transcript	XR_006596298.1	pseudogene	2	n.295+34007_295+34008insAGTGGCTGCTTCCTCTGCAGACCCACGCAAGCCTGTTCCTTCTTGAGGAGCGGCAAAGAAATGCAA
chrB1	17288049	G	GATGAGGGAGAA	PASS	intron_variant	MODIFIER	LOC123384774	LOC123384774	transcript	XR_006596300.1	pseudogene	2	n.301+34011_301+34012insATGAGGGAGAA
chrB1	17288049	G	GATGAGGGAGAA	PASS	intron_variant	MODIFIER	LOC123384774	LOC123384774	transcript	XR_006596299.1	pseudogene	2	n.295+34011_295+34012insATGAGGGAGAA
chrB1	17288049	G	GATGAGGGAGAA	PASS	intron_variant	MODIFIER	LOC123384774	LOC123384774	transcript	XR_006596298.1	pseudogene	2	n.295+34011_295+34012insATGAGGGAGAA
chrB1	17288051	C	A	PASS	intron_variant	MODIFIER	LOC123384774	LOC123384774	transcript	XR_006596300.1	pseudogene	2	n.301+34013C>A
chrB1	17288051	C	A	PASS	intron_variant	MODIFIER	LOC123384774	LOC123384774	transcript	XR_006596299.1	pseudogene	2	n.295+34013C>A
chrB1	17288051	C	A	PASS	intron_variant	MODIFIER	LOC123384774	LOC123384774	transcript	XR_006596298.1	pseudogene	2	n.295+34013C>A
chrB1	17569925	A	C	PASS	intergenic_region	MODIFIER	FAT1-LOC123384776	FAT1-LOC123384776	intergenic_region	FAT1-LOC123384776		-1	n.17569925A>C
chrB1	17569933	G	T	PASS	intergenic_region	MODIFIER	FAT1-LOC123384776	FAT1-LOC123384776	intergenic_region	FAT1-LOC123384776		-1	n.17569933G>T
chrB1	17569996	C	T	PASS	intergenic_region	MODIFIER	FAT1-LOC123384776	FAT1-LOC123384776	intergenic_region	FAT1-LOC123384776		-1	n.17569996C>T
chrB1	22115465	T	C	PASS	intron_variant	MODIFIER	LOC111560024	LOC111560024	transcript	XR_006596341.1	pseudogene	3	n.1038+29951T>C
chrB1	22115465	T	C	PASS	intron_variant	MODIFIER	LOC111560024	LOC111560024	transcript	XR_006596337.1	pseudogene	3	n.1049+29951T>C
chrB1	22115465	T	C	PASS	intron_variant	MODIFIER	LOC111560024	LOC111560024	transcript	XR_006596338.1	pseudogene	3	n.1045+29951T>C
chrB1	22115465	T	C	PASS	intron_variant	MODIFIER	LOC111560024	LOC111560024	transcript	XR_006596340.1	pseudogene	3	n.1045+29951T>C
chrB1	22115465	T	C	PASS	intron_variant	MODIFIER	LOC111560024	LOC111560024	transcript	XR_006596339.1	pseudogene	3	n.1042+29951T>C
chrB1	22115465	T	C	PASS	intron_variant	MODIFIER	LOC111560024	LOC111560024	transcript	XR_006596343.1	pseudogene	3	n.1041+29951T>C
chrB1	22115465	T	C	PASS	intron_variant	MODIFIER	LOC111560024	LOC111560024	transcript	XR_006596342.1	pseudogene	3	n.1041+29951T>C
chrB1	26280131	G	GGGGC	PASS	upstream_gene_variant	MODIFIER	LOC101088073	LOC101088073	transcript	XM_045055310.1	protein_coding	-1	c.-4045_-4044insGCCC
chrB1	26280131	G	GGGGC	PASS	intron_variant	MODIFIER	LOC101088073	LOC101088073	transcript	XM_045055307.1	protein_coding	3	c.628+380_628+381insGCCC
chrB1	26280131	G	GGGGC	PASS	intron_variant	MODIFIER	LOC101088073	LOC101088073	transcript	XM_045055309.1	protein_coding	4	c.457+380_457+381insGCCC
chrB1	26280131	G	GGGGC	PASS	intron_variant	MODIFIER	LOC101088073	LOC101088073	transcript	XM_023252423.2	protein_coding	4	c.550+380_550+381insGCCC
chrB1	26280131	G	GGGGC	PASS	intron_variant	MODIFIER	LOC101088073	LOC101088073	transcript	XM_045055308.1	protein_coding	5	c.457+380_457+381insGCCC
chrB1	33701447	AAT	A	PASS	intergenic_region	MODIFIER	ADAM7-ADAMDEC1	ADAM7-ADAMDEC1	intergenic_region	ADAM7-ADAMDEC1		-1	n.33701448_33701449delAT
chrB1	33701460	AAT	A	PASS	intergenic_region	MODIFIER	ADAM7-ADAMDEC1	ADAM7-ADAMDEC1	intergenic_region	ADAM7-ADAMDEC1		-1	n.33701461_33701462delAT
chrB1	33701482	A	AAT	PASS	intergenic_region	MODIFIER	ADAM7-ADAMDEC1	ADAM7-ADAMDEC1	intergenic_region	ADAM7-ADAMDEC1		-1	n.33701482_33701483insAT
chrB1	33701509	T	TA	PASS	intergenic_region	MODIFIER	ADAM7-ADAMDEC1	ADAM7-ADAMDEC1	intergenic_region	ADAM7-ADAMDEC1		-1	n.33701509_33701510insA
chrB1	34758860	G	C	PASS	intron_variant	MODIFIER	LOC102901759	LOC102901759	transcript	XR_002155741.3	pseudogene	1	n.153-3291C>G
chrB1	34758860	G	C	PASS	intron_variant	MODIFIER	LOC102901759	LOC102901759	transcript	XR_440071.4	pseudogene	1	n.153-3291C>G
chrB1	37114586	AG	A	PASS	intergenic_region	MODIFIER	LOC123385201-LOC111560307	LOC123385201-LOC111560307	intergenic_region	LOC123385201-LOC111560307		-1	n.37114587delG
chrB1	38056267	G	T	PASS	intergenic_region	MODIFIER	LPL-LOC123385202	LPL-LOC123385202	intergenic_region	LPL-LOC123385202		-1	n.38056267G>T
chrB1	38058043	C	T	PASS	intergenic_region	MODIFIER	LPL-LOC123385202	LPL-LOC123385202	intergenic_region	LPL-LOC123385202		-1	n.38058043C>T
chrB1	38560297	T	A	PASS	intron_variant	MODIFIER	PSD3	PSD3	transcript	XM_045055431.1	protein_coding	14	c.3108+10525A>T
chrB1	38560297	T	A	PASS	intron_variant	MODIFIER	PSD3	PSD3	transcript	XM_023252541.2	protein_coding	6	c.586-22994A>T
chrB1	38560297	T	A	PASS	intron_variant	MODIFIER	PSD3	PSD3	transcript	XM_045055448.1	protein_coding	10	c.2265+10525A>T
chrB1	38560297	T	A	PASS	intron_variant	MODIFIER	PSD3	PSD3	transcript	XM_045055450.1	protein_coding	10	c.2169+10525A>T
chrB1	38560297	T	A	PASS	intron_variant	MODIFIER	PSD3	PSD3	transcript	XM_045055451.1	protein_coding	10	c.2169+10525A>T
chrB1	38560297	T	A	PASS	intron_variant	MODIFIER	PSD3	PSD3	transcript	XM_045055449.1	protein_coding	11	c.2169+10525A>T
chrB1	38560297	T	A	PASS	intron_variant	MODIFIER	PSD3	PSD3	transcript	XM_045055447.1	protein_coding	11	c.2364+10525A>T
chrB1	38560297	T	A	PASS	intron_variant	MODIFIER	PSD3	PSD3	transcript	XM_045055437.1	protein_coding	14	c.3108+10525A>T
chrB1	38560297	T	A	PASS	intron_variant	MODIFIER	PSD3	PSD3	transcript	XM_045055438.1	protein_coding	13	c.3108+10525A>T
chrB1	38560297	T	A	PASS	intron_variant	MODIFIER	PSD3	PSD3	transcript	XM_045055439.1	protein_coding	13	c.3108+10525A>T
chrB1	38560297	T	A	PASS	intron_variant	MODIFIER	PSD3	PSD3	transcript	XM_045055433.1	protein_coding	14	c.3108+10525A>T
chrB1	38560297	T	A	PASS	intron_variant	MODIFIER	PSD3	PSD3	transcript	XM_045055435.1	protein_coding	13	c.3108+10525A>T
chrB1	38560297	T	A	PASS	intron_variant	MODIFIER	PSD3	PSD3	transcript	XM_023252532.2	protein_coding	12	c.2890-22994A>T
chrB1	38560297	T	A	PASS	intron_variant	MODIFIER	PSD3	PSD3	transcript	XM_023252529.2	protein_coding	13	c.2926-22994A>T
chrB1	38560297	T	A	PASS	intron_variant	MODIFIER	PSD3	PSD3	transcript	XM_045055434.1	protein_coding	14	c.3108+10525A>T
chrB1	38560297	T	A	PASS	intron_variant	MODIFIER	PSD3	PSD3	transcript	XM_045055440.1	protein_coding	13	c.3072+10525A>T
chrB1	38560297	T	A	PASS	intron_variant	MODIFIER	PSD3	PSD3	transcript	XM_045055432.1	protein_coding	15	c.3108+10525A>T
chrB1	38560297	T	A	PASS	intron_variant	MODIFIER	PSD3	PSD3	transcript	XM_045055442.1	protein_coding	14	c.3108+10525A>T
chrB1	38560297	T	A	PASS	intron_variant	MODIFIER	PSD3	PSD3	transcript	XR_006596485.1	pseudogene	14	n.3549+10525A>T
chrB1	38560297	T	A	PASS	intron_variant	MODIFIER	PSD3	PSD3	transcript	XR_006596486.1	pseudogene	14	n.3549+10525A>T
chrB1	38560297	T	A	PASS	intron_variant	MODIFIER	PSD3	PSD3	transcript	XM_045055441.1	protein_coding	14	c.3108+10525A>T
chrB1	38560297	T	A	PASS	intron_variant	MODIFIER	PSD3	PSD3	transcript	XM_045055444.1	protein_coding	14	c.3108+10525A>T
chrB1	38560297	T	A	PASS	intron_variant	MODIFIER	PSD3	PSD3	transcript	XM_045055443.1	protein_coding	14	c.3108+10525A>T
chrB1	38560297	T	A	PASS	intron_variant	MODIFIER	PSD3	PSD3	transcript	XM_045055446.1	protein_coding	14	c.3108+10525A>T
chrB1	38560297	T	A	PASS	intron_variant	MODIFIER	PSD3	PSD3	transcript	XM_045055445.1	protein_coding	14	c.3108+10525A>T
chrB1	40022315	T	G	PASS	upstream_gene_variant	MODIFIER	LOC109498827	LOC109498827	transcript	XR_002155782.2	pseudogene	-1	n.-171A>C
chrB1	40022315	T	G	PASS	downstream_gene_variant	MODIFIER	LOC123384832	LOC123384832	transcript	XR_006596497.1	pseudogene	-1	n.*3441A>C
chrB1	40022315	T	G	PASS	downstream_gene_variant	MODIFIER	LOC123384832	LOC123384832	transcript	XR_006596494.1	pseudogene	-1	n.*3441A>C
chrB1	40022315	T	G	PASS	downstream_gene_variant	MODIFIER	LOC123384832	LOC123384832	transcript	XR_006596495.1	pseudogene	-1	n.*3441A>C
chrB1	40022315	T	G	PASS	downstream_gene_variant	MODIFIER	LOC123384832	LOC123384832	transcript	XR_006596498.1	pseudogene	-1	n.*3441A>C
chrB1	40022315	T	G	PASS	downstream_gene_variant	MODIFIER	LOC123384832	LOC123384832	transcript	XR_006596496.1	pseudogene	-1	n.*3441A>C
chrB1	40022315	T	G	PASS	intron_variant	MODIFIER	RNF170	RNF170	transcript	XM_003984739.6	protein_coding	6	c.508-1701T>G
chrB1	40022315	T	G	PASS	intron_variant	MODIFIER	RNF170	RNF170	transcript	XM_023252553.2	protein_coding	7	c.508-1701T>G
chrB1	40022315	T	G	PASS	intron_variant	MODIFIER	RNF170	RNF170	transcript	XM_045055483.1	protein_coding	7	c.508-1701T>G
chrB1	40022315	T	G	PASS	intron_variant	MODIFIER	RNF170	RNF170	transcript	XM_023252552.2	protein_coding	6	c.508-1701T>G
chrB1	40022315	T	G	PASS	intron_variant	MODIFIER	RNF170	RNF170	transcript	XM_023252554.2	protein_coding	6	c.256-1701T>G
chrB1	40022315	T	G	PASS	intron_variant	MODIFIER	RNF170	RNF170	transcript	XM_045055484.1	protein_coding	7	c.256-1701T>G
chrB1	40022315	T	G	PASS	intron_variant	MODIFIER	RNF170	RNF170	transcript	XM_006930684.5	protein_coding	7	c.508-1701T>G
chrB1	40022315	T	G	PASS	intron_variant	MODIFIER	RNF170	RNF170	transcript	XM_003984740.5	protein_coding	6	c.256-1701T>G
chrB1	40022348	A	C	PASS	upstream_gene_variant	MODIFIER	LOC109498827	LOC109498827	transcript	XR_002155782.2	pseudogene	-1	n.-204T>G
chrB1	40022348	A	C	PASS	downstream_gene_variant	MODIFIER	LOC123384832	LOC123384832	transcript	XR_006596497.1	pseudogene	-1	n.*3408T>G
chrB1	40022348	A	C	PASS	downstream_gene_variant	MODIFIER	LOC123384832	LOC123384832	transcript	XR_006596494.1	pseudogene	-1	n.*3408T>G
chrB1	40022348	A	C	PASS	downstream_gene_variant	MODIFIER	LOC123384832	LOC123384832	transcript	XR_006596495.1	pseudogene	-1	n.*3408T>G
chrB1	40022348	A	C	PASS	downstream_gene_variant	MODIFIER	LOC123384832	LOC123384832	transcript	XR_006596498.1	pseudogene	-1	n.*3408T>G
chrB1	40022348	A	C	PASS	downstream_gene_variant	MODIFIER	LOC123384832	LOC123384832	transcript	XR_006596496.1	pseudogene	-1	n.*3408T>G
chrB1	40022348	A	C	PASS	intron_variant	MODIFIER	RNF170	RNF170	transcript	XM_003984739.6	protein_coding	6	c.508-1668A>C
chrB1	40022348	A	C	PASS	intron_variant	MODIFIER	RNF170	RNF170	transcript	XM_023252553.2	protein_coding	7	c.508-1668A>C
chrB1	40022348	A	C	PASS	intron_variant	MODIFIER	RNF170	RNF170	transcript	XM_045055483.1	protein_coding	7	c.508-1668A>C
chrB1	40022348	A	C	PASS	intron_variant	MODIFIER	RNF170	RNF170	transcript	XM_023252552.2	protein_coding	6	c.508-1668A>C
chrB1	40022348	A	C	PASS	intron_variant	MODIFIER	RNF170	RNF170	transcript	XM_023252554.2	protein_coding	6	c.256-1668A>C
chrB1	40022348	A	C	PASS	intron_variant	MODIFIER	RNF170	RNF170	transcript	XM_045055484.1	protein_coding	7	c.256-1668A>C
chrB1	40022348	A	C	PASS	intron_variant	MODIFIER	RNF170	RNF170	transcript	XM_006930684.5	protein_coding	7	c.508-1668A>C
chrB1	40022348	A	C	PASS	intron_variant	MODIFIER	RNF170	RNF170	transcript	XM_003984740.5	protein_coding	6	c.256-1668A>C
chrB1	40478849	C	T	PASS	intergenic_region	MODIFIER	POLB-IKBKB	POLB-IKBKB	intergenic_region	POLB-IKBKB		-1	n.40478849C>T
chrB1	42951546	G	T	PASS	intron_variant	MODIFIER	ADAM2	ADAM2	transcript	XM_011281508.4	protein_coding	11	c.1029-1721C>A
chrB1	42951546	G	T	PASS	intron_variant	MODIFIER	ADAM2	ADAM2	transcript	XM_045055532.1	protein_coding	10	c.972-1721C>A
chrB1	46113029	C	A	PASS	intergenic_region	MODIFIER	LOC123385206-LOC123384851	LOC123385206-LOC123384851	intergenic_region	LOC123385206-LOC123384851		-1	n.46113029C>A
chrB1	46113032	G	T	PASS	intergenic_region	MODIFIER	LOC123385206-LOC123384851	LOC123385206-LOC123384851	intergenic_region	LOC123385206-LOC123384851		-1	n.46113032G>T
chrB1	47144254	C	T	PASS	intergenic_region	MODIFIER	LOC111560260-LOC123384854	LOC111560260-LOC123384854	intergenic_region	LOC111560260-LOC123384854		-1	n.47144254C>T
chrB1	55290676	A	C	PASS	intergenic_region	MODIFIER	LOC123384874-GALNTL6	LOC123384874-GALNTL6	intergenic_region	LOC123384874-GALNTL6		-1	n.55290676A>C
chrB1	56386216	CCCCATTCATG	C	PASS	intron_variant	MODIFIER	GALNTL6	GALNTL6	transcript	XM_003984859.6	protein_coding	3	c.138+145304_138+145313delCATGAATGGG
chrB1	57703097	A	G	PASS	intergenic_region	MODIFIER	LOC123385213-LOC123384878	LOC123385213-LOC123384878	intergenic_region	LOC123385213-LOC123384878		-1	n.57703097A>G
chrB1	57703099	A	G	PASS	intergenic_region	MODIFIER	LOC123385213-LOC123384878	LOC123385213-LOC123384878	intergenic_region	LOC123385213-LOC123384878		-1	n.57703099A>G
chrB1	57703101	A	G	PASS	intergenic_region	MODIFIER	LOC123385213-LOC123384878	LOC123385213-LOC123384878	intergenic_region	LOC123385213-LOC123384878		-1	n.57703101A>G
chrB1	58435918	C	G	PASS	intron_variant	MODIFIER	LOC111560135	LOC111560135	transcript	XR_006596594.1	pseudogene	7	n.1105+31127G>C
chrB1	58435918	C	G	PASS	intron_variant	MODIFIER	MFAP3L	MFAP3L	transcript	XM_045055681.1	protein_coding	4	c.1187-1353C>G
chrB1	58577897	CCCCTCCCCCATTCATGCTCTGTCTCTCTCTGTCCCAAAAATAAACGTTGAAAAAAAAAATTA	C	PASS	intron_variant	MODIFIER	LOC111560135	LOC111560135	transcript	XR_006596594.1	pseudogene	2	n.218+16689_218+16750delTAATTTTTTTTTTCAACGTTTATTTTTGGGACAGAGAGAGACAGAGCATGAATGGGGGAGGG
chrB1	58678799	A	G	PASS	intron_variant	MODIFIER	CLCN3	CLCN3	transcript	XM_003984867.6	protein_coding	2	c.161-6450T>C
chrB1	58678799	A	G	PASS	intron_variant	MODIFIER	CLCN3	CLCN3	transcript	XM_011281583.4	protein_coding	1	c.80-6450T>C
chrB1	58678799	A	G	PASS	intron_variant	MODIFIER	CLCN3	CLCN3	transcript	XM_011281581.4	protein_coding	1	c.80-6450T>C
chrB1	58678799	A	G	PASS	intron_variant	MODIFIER	CLCN3	CLCN3	transcript	XM_011281582.4	protein_coding	2	c.161-6450T>C
chrB1	61260804	C	T	PASS	intron_variant	MODIFIER	SPOCK3	SPOCK3	transcript	XM_023252690.2	protein_coding	5	c.359+41786C>T
chrB1	61260804	C	T	PASS	intron_variant	MODIFIER	SPOCK3	SPOCK3	transcript	XM_023252691.2	protein_coding	5	c.359+41786C>T
chrB1	61260804	C	T	PASS	intron_variant	MODIFIER	SPOCK3	SPOCK3	transcript	XM_023252693.2	protein_coding	4	c.350+41786C>T
chrB1	61260804	C	T	PASS	intron_variant	MODIFIER	SPOCK3	SPOCK3	transcript	XM_023252692.2	protein_coding	4	c.350+41786C>T
chrB1	61997220	C	A	PASS	intergenic_region	MODIFIER	SPOCK3-LOC101080707	SPOCK3-LOC101080707	intergenic_region	SPOCK3-LOC101080707		-1	n.61997220C>A
chrB1	62563069	T	C	PASS	intergenic_region	MODIFIER	LOC109496784-CPE	LOC109496784-CPE	intergenic_region	LOC109496784-CPE		-1	n.62563069T>C
chrB1	62563081	C	T	PASS	intergenic_region	MODIFIER	LOC109496784-CPE	LOC109496784-CPE	intergenic_region	LOC109496784-CPE		-1	n.62563081C>T
chrB1	62590408	T	C	PASS	intergenic_region	MODIFIER	LOC109496784-CPE	LOC109496784-CPE	intergenic_region	LOC109496784-CPE		-1	n.62590408T>C
chrB1	62590437	A	G	PASS	intergenic_region	MODIFIER	LOC109496784-CPE	LOC109496784-CPE	intergenic_region	LOC109496784-CPE		-1	n.62590437A>G
chrB1	62811323	A	T	PASS	intron_variant	MODIFIER	KLHL2	KLHL2	transcript	XM_023252700.2	protein_coding	5	c.544+3031T>A
chrB1	62811323	A	T	PASS	intron_variant	MODIFIER	KLHL2	KLHL2	transcript	XM_023252702.2	protein_coding	2	c.253+3031T>A
chrB1	62811323	A	T	PASS	intron_variant	MODIFIER	KLHL2	KLHL2	transcript	XM_023252701.2	protein_coding	5	c.544+3031T>A
chrB1	62811323	A	T	PASS	intron_variant	MODIFIER	KLHL2	KLHL2	transcript	XM_045055705.1	protein_coding	5	c.544+3031T>A
chrB1	62811323	A	T	PASS	intron_variant	MODIFIER	KLHL2	KLHL2	transcript	XM_045055706.1	protein_coding	5	c.544+3031T>A
chrB1	62811323	A	T	PASS	intron_variant	MODIFIER	KLHL2	KLHL2	transcript	XM_045055707.1	protein_coding	5	c.544+3031T>A
chrB1	62811323	A	T	PASS	intron_variant	MODIFIER	KLHL2	KLHL2	transcript	XM_045055708.1	protein_coding	5	c.544+3031T>A
chrB1	63130436	CCCG	C	PASS	intergenic_region	MODIFIER	LOC101082488-LOC101082747	LOC101082488-LOC101082747	intergenic_region	LOC101082488-LOC101082747		-1	n.63130437_63130439delCCG
chrB1	63285069	G	A	PASS	intergenic_region	MODIFIER	APELA-LOC109499402	APELA-LOC109499402	intergenic_region	APELA-LOC109499402		-1	n.63285069G>A
chrB1	64950794	A	G	PASS	downstream_gene_variant	MODIFIER	LOC123385215	LOC123385215	transcript	XR_006597411.1	pseudogene	-1	n.*4863A>G
chrB1	64950794	A	G	PASS	intergenic_region	MODIFIER	LOC123385215-LOC123384889	LOC123385215-LOC123384889	intergenic_region	LOC123385215-LOC123384889		-1	n.64950794A>G
chrB1	64950813	A	G	PASS	downstream_gene_variant	MODIFIER	LOC123385215	LOC123385215	transcript	XR_006597411.1	pseudogene	-1	n.*4882A>G
chrB1	64950813	A	G	PASS	intergenic_region	MODIFIER	LOC123385215-LOC123384889	LOC123385215-LOC123384889	intergenic_region	LOC123385215-LOC123384889		-1	n.64950813A>G
chrB1	65492127	A	G	PASS	intergenic_region	MODIFIER	LOC123384889-FSTL5	LOC123384889-FSTL5	intergenic_region	LOC123384889-FSTL5		-1	n.65492127A>G
chrB1	65492689	C	A	PASS	intergenic_region	MODIFIER	LOC123384889-FSTL5	LOC123384889-FSTL5	intergenic_region	LOC123384889-FSTL5		-1	n.65492689C>A
chrB1	65492814	C	A	PASS	intergenic_region	MODIFIER	LOC123384889-FSTL5	LOC123384889-FSTL5	intergenic_region	LOC123384889-FSTL5		-1	n.65492814C>A
chrB1	65496035	G	A	PASS	intergenic_region	MODIFIER	LOC123384889-FSTL5	LOC123384889-FSTL5	intergenic_region	LOC123384889-FSTL5		-1	n.65496035G>A
chrB1	65496046	G	C	PASS	intergenic_region	MODIFIER	LOC123384889-FSTL5	LOC123384889-FSTL5	intergenic_region	LOC123384889-FSTL5		-1	n.65496046G>C
chrB1	65496076	C	T	PASS	intergenic_region	MODIFIER	LOC123384889-FSTL5	LOC123384889-FSTL5	intergenic_region	LOC123384889-FSTL5		-1	n.65496076C>T
chrB1	65496097	G	T	PASS	intergenic_region	MODIFIER	LOC123384889-FSTL5	LOC123384889-FSTL5	intergenic_region	LOC123384889-FSTL5		-1	n.65496097G>T
chrB1	67551486	G	T	PASS	intergenic_region	MODIFIER	LOC109499406-LOC111560385	LOC109499406-LOC111560385	intergenic_region	LOC109499406-LOC111560385		-1	n.67551486G>T
chrB1	78221982	A	AG	PASS	downstream_gene_variant	MODIFIER	LOC123384913	LOC123384913	transcript	XR_006596697.1	pseudogene	-1	n.*459_*460insG
chrB1	78221982	A	AG	PASS	intergenic_region	MODIFIER	LOC123384913-LOC102901072	LOC123384913-LOC102901072	intergenic_region	LOC123384913-LOC102901072		-1	n.78221982_78221983insG
chrB1	96317450	A	T	PASS	intergenic_region	MODIFIER	LOC123384946-PGRMC2	LOC123384946-PGRMC2	intergenic_region	LOC123384946-PGRMC2		-1	n.96317450A>T
chrB1	106739536	C	CT	PASS	intergenic_region	MODIFIER	LOC123384967-LOC101096724	LOC123384967-LOC101096724	intergenic_region	LOC123384967-LOC101096724		-1	n.106739536_106739537insT
chrB1	107059761	C	T	PASS	intergenic_region	MODIFIER	LOC123385244-LOC101095492	LOC123385244-LOC101095492	intergenic_region	LOC123385244-LOC101095492		-1	n.107059761C>T
chrB1	107494381	C	T	PASS	intergenic_region	MODIFIER	LOC101095492-LOC123384968	LOC101095492-LOC123384968	intergenic_region	LOC101095492-LOC123384968		-1	n.107494381C>T
chrB1	107494387	C	T	PASS	intergenic_region	MODIFIER	LOC101095492-LOC123384968	LOC101095492-LOC123384968	intergenic_region	LOC101095492-LOC123384968		-1	n.107494387C>T
chrB1	107546165	G	GTCGGTTAAGCGTCTGACTTCGGCTCAGGT	PASS	intron_variant	MODIFIER	LOC123384968	LOC123384968	transcript	XR_006596836.1	pseudogene	2	n.358-1778_358-1777insACCTGAGCCGAAGTCAGACGCTTAACCGA
chrB1	113553698	C	G	PASS	intergenic_region	MODIFIER	LOC123384987-COL25A1	LOC123384987-COL25A1	intergenic_region	LOC123384987-COL25A1		-1	n.113553698C>G
chrB1	113553699	ACACACACACACATATATG	A	PASS	intergenic_region	MODIFIER	LOC123384987-COL25A1	LOC123384987-COL25A1	intergenic_region	LOC123384987-COL25A1		-1	n.113553700_113553717delCACACACACACATATATG
chrB1	117215772	A	G	PASS	intron_variant	MODIFIER	TET2	TET2	transcript	XM_006930937.5	protein_coding	7	c.3954+510T>C
chrB1	117215776	A	C	PASS	intron_variant	MODIFIER	TET2	TET2	transcript	XM_006930937.5	protein_coding	7	c.3954+506T>G
chrB1	118201517	G	A	PASS	intergenic_region	MODIFIER	LOC111560334-LOC101093100	LOC111560334-LOC101093100	intergenic_region	LOC111560334-LOC101093100		-1	n.118201517G>A
chrB1	122729837	G	GTCTCTGCCCCTCCCCCA	PASS	intergenic_region	MODIFIER	LOC109499439-LOC111560246	LOC109499439-LOC111560246	intergenic_region	LOC109499439-LOC111560246		-1	n.122729837_122729838insTCTCTGCCCCTCCCCCA
chrB1	124158027	T	C	PASS	intergenic_region	MODIFIER	LOC101089936-LOC111560312	LOC101089936-LOC111560312	intergenic_region	LOC101089936-LOC111560312		-1	n.124158027T>C
chrB1	126357393	G	GCTGGGGCGCCTGGGTGGCGCAGTCGGTTAAGTGTCCGACTTCAGCCAGGTCAC	PASS	intron_variant	MODIFIER	LOC111560045	LOC111560045	transcript	XR_002741512.2	pseudogene	1	n.1656-850_1656-849insGTGACCTGGCTGAAGTCGGACACTTAACCGACTGCGCCACCCAGGCGCCCCAG
chrB1	134659782	G	A	PASS	intron_variant	MODIFIER	ARHGAP24	ARHGAP24	transcript	XM_003985210.4	protein_coding	3	c.268+98265C>T
chrB1	134659782	G	A	PASS	intron_variant	MODIFIER	ARHGAP24	ARHGAP24	transcript	XM_003985212.4	protein_coding	1	c.-18+36529C>T
chrB1	134659782	G	A	PASS	intron_variant	MODIFIER	ARHGAP24	ARHGAP24	transcript	XM_019829278.3	protein_coding	2	c.-18+36529C>T
chrB1	134659782	G	A	PASS	intron_variant	MODIFIER	ARHGAP24	ARHGAP24	transcript	XM_045056139.1	protein_coding	3	c.268+98265C>T
chrB1	134659782	G	A	PASS	intron_variant	MODIFIER	ARHGAP24	ARHGAP24	transcript	XM_019829275.3	protein_coding	3	c.268+98265C>T
chrB1	134659782	G	A	PASS	intron_variant	MODIFIER	ARHGAP24	ARHGAP24	transcript	XM_045056138.1	protein_coding	4	c.268+98265C>T
chrB1	134659782	G	A	PASS	intron_variant	MODIFIER	ARHGAP24	ARHGAP24	transcript	XM_019829276.3	protein_coding	3	c.268+98265C>T
chrB1	140716852	T	C	PASS	intergenic_region	MODIFIER	LOC111560047-LOC123385028	LOC111560047-LOC123385028	intergenic_region	LOC111560047-LOC123385028		-1	n.140716852T>C
chrB1	140716865	C	G	PASS	intergenic_region	MODIFIER	LOC111560047-LOC123385028	LOC111560047-LOC123385028	intergenic_region	LOC111560047-LOC123385028		-1	n.140716865C>G
chrB1	154241653	G	A	PASS	intron_variant	MODIFIER	LOC109499145	LOC109499145	transcript	XR_006597053.1	pseudogene	5	n.931+108072C>T
chrB1	154241653	G	A	PASS	intron_variant	MODIFIER	LOC109499145	LOC109499145	transcript	XR_006597051.1	pseudogene	4	n.811+108072C>T
chrB1	154241653	G	A	PASS	intron_variant	MODIFIER	LOC109499145	LOC109499145	transcript	XR_006597052.1	pseudogene	3	n.672+138536C>T
chrB1	154241653	G	A	PASS	intron_variant	MODIFIER	LOC109499145	LOC109499145	transcript	XR_006597054.1	pseudogene	4	n.818+108072C>T
chrB1	167122590	TGTGTGTGTGTGTATATATATATATATGTATATGTGTGTATATATACATATATGTATATGTGTGTATATATATGCATATGTATATGTGC	T	PASS	intergenic_region	MODIFIER	LOC123385080-LOC109499460	LOC123385080-LOC109499460	intergenic_region	LOC123385080-LOC109499460		-1	n.167122591_167122678delGTGTGTGTGTGTATATATATATATATGTATATGTGTGTATATATACATATATGTATATGTGTGTATATATATGCATATGTATATGTGC
chrB1	168172524	A	AACCAACTGAGCCACCCAGGTGCCCTGCTAGCTGCATCCTTTTAAACCTGTTTTTAGTATATGTAAATTTGGCTTTGACTGACATTTTTTATT	PASS	intergenic_region	MODIFIER	KCTD8-LOC123384704	KCTD8-LOC123384704	intergenic_region	KCTD8-LOC123384704		-1	n.168172524_168172525insACCAACTGAGCCACCCAGGTGCCCTGCTAGCTGCATCCTTTTAAACCTGTTTTTAGTATATGTAAATTTGGCTTTGACTGACATTTTTTATT
chrB1	176196133	G	A	PASS	intergenic_region	MODIFIER	LOC123385089-LOC123385091	LOC123385089-LOC123385091	intergenic_region	LOC123385089-LOC123385091		-1	n.176196133G>A
chrB1	178085438	T	C	PASS	intergenic_region	MODIFIER	LOC101098709-LOC101098949	LOC101098709-LOC101098949	intergenic_region	LOC101098709-LOC101098949		-1	n.178085438T>C
chrB1	179064035	C	CAT	PASS	intergenic_region	MODIFIER	LOC101098949-LOC123385160	LOC101098949-LOC123385160	intergenic_region	LOC101098949-LOC123385160		-1	n.179064035_179064036insAT
chrB1	183874851	A	AGGCGGG	PASS	intron_variant	MODIFIER	RBPJ	RBPJ	transcript	XM_045056502.1	protein_coding	2	c.99-5842_99-5841insCCCGCC
chrB1	183874851	A	AGGCGGG	PASS	intron_variant	MODIFIER	RBPJ	RBPJ	transcript	XM_045056501.1	protein_coding	2	c.-8+3047_-8+3048insCCCGCC
chrB1	183874851	A	AGGCGGG	PASS	intron_variant	MODIFIER	RBPJ	RBPJ	transcript	XM_045056499.1	protein_coding	3	c.-7-5842_-7-5841insCCCGCC
chrB1	183874851	A	AGGCGGG	PASS	intron_variant	MODIFIER	RBPJ	RBPJ	transcript	XM_045056500.1	protein_coding	2	c.-7-5842_-7-5841insCCCGCC
chrB1	183874851	A	AGGCGGG	PASS	intron_variant	MODIFIER	RBPJ	RBPJ	transcript	XM_045056496.1	protein_coding	2	c.60-5842_60-5841insCCCGCC
chrB1	183874851	A	AGGCGGG	PASS	intron_variant	MODIFIER	RBPJ	RBPJ	transcript	XM_045056497.1	protein_coding	3	c.57-5842_57-5841insCCCGCC
chrB1	183874851	A	AGGCGGG	PASS	intron_variant	MODIFIER	RBPJ	RBPJ	transcript	XM_023253227.2	protein_coding	2	c.99-5842_99-5841insCCCGCC
chrB1	183874851	A	AGGCGGG	PASS	intron_variant	MODIFIER	RBPJ	RBPJ	transcript	XM_023253235.2	protein_coding	2	c.99-5842_99-5841insCCCGCC
chrB1	183874851	A	AGGCGGG	PASS	intron_variant	MODIFIER	RBPJ	RBPJ	transcript	XM_045056498.1	protein_coding	3	c.57-5842_57-5841insCCCGCC
chrB1	183874851	A	AGGCGGG	PASS	intron_variant	MODIFIER	RBPJ	RBPJ	transcript	XM_045056495.1	protein_coding	2	c.72-5842_72-5841insCCCGCC
chrB1	187593627	C	T	PASS	intergenic_region	MODIFIER	LOC123384710-LOC123384711	LOC123384710-LOC123384711	intergenic_region	LOC123384710-LOC123384711		-1	n.187593627C>T
chrB1	191673420	C	CAT	PASS	upstream_gene_variant	MODIFIER	MED28	MED28	transcript	XM_003985504.5	protein_coding	-1	c.-4153_-4152insAT
chrB1	191673420	C	CAT	PASS	intron_variant	MODIFIER	LOC123385110	LOC123385110	transcript	XR_006597204.1	pseudogene	1	n.189+3790_189+3791insAT
chrB1	191673420	C	CAT	PASS	intron_variant	MODIFIER	LAP3	LAP3	transcript	XM_023253283.2	protein_coding	12	c.1370+295_1370+296insAT
chrB1	191673454	C	CT	PASS	upstream_gene_variant	MODIFIER	MED28	MED28	transcript	XM_003985504.5	protein_coding	-1	c.-4187_-4186insA
chrB1	191673454	C	CT	PASS	intron_variant	MODIFIER	LOC123385110	LOC123385110	transcript	XR_006597204.1	pseudogene	1	n.189+3824_189+3825insT
chrB1	191673454	C	CT	PASS	intron_variant	MODIFIER	LAP3	LAP3	transcript	XM_023253283.2	protein_coding	12	c.1370+261_1370+262insA
chrB1	194188721	G	C	PASS	intergenic_region	MODIFIER	CPEB2-LOC123385112	CPEB2-LOC123385112	intergenic_region	CPEB2-LOC123385112		-1	n.194188721G>C
chrB1	194205586	G	C	PASS	upstream_gene_variant	MODIFIER	LOC123385112	LOC123385112	transcript	XR_006597215.1	pseudogene	-1	n.-2504G>C
chrB1	194205586	G	C	PASS	upstream_gene_variant	MODIFIER	LOC123385112	LOC123385112	transcript	XR_006597217.1	pseudogene	-1	n.-2504G>C
chrB1	194205586	G	C	PASS	upstream_gene_variant	MODIFIER	LOC123385112	LOC123385112	transcript	XR_006597218.1	pseudogene	-1	n.-2504G>C
chrB1	194205586	G	C	PASS	intergenic_region	MODIFIER	CPEB2-LOC123385112	CPEB2-LOC123385112	intergenic_region	CPEB2-LOC123385112		-1	n.194205586G>C
chrB1	194225785	T	TA	PASS	upstream_gene_variant	MODIFIER	LOC123385112	LOC123385112	transcript	XR_006597216.1	pseudogene	-1	n.-105_-104insA
chrB1	194225785	T	TA	PASS	intron_variant	MODIFIER	LOC123385112	LOC123385112	transcript	XR_006597215.1	pseudogene	2	n.874-4048_874-4047insA
chrB1	194225785	T	TA	PASS	intron_variant	MODIFIER	LOC123385112	LOC123385112	transcript	XR_006597217.1	pseudogene	1	n.762-4048_762-4047insA
chrB1	194225785	T	TA	PASS	intron_variant	MODIFIER	LOC123385112	LOC123385112	transcript	XR_006597218.1	pseudogene	2	n.874-4048_874-4047insA
chrB1	194390776	AATAAAT	A	PASS	intergenic_region	MODIFIER	LOC109499266-LOC111560284	LOC109499266-LOC111560284	intergenic_region	LOC109499266-LOC111560284		-1	n.194390777_194390782delATAAAT
chrB1	194391002	AT	A	PASS	intergenic_region	MODIFIER	LOC109499266-LOC111560284	LOC109499266-LOC111560284	intergenic_region	LOC109499266-LOC111560284		-1	n.194391003delT
chrB1	194592508	C	T	PASS	intergenic_region	MODIFIER	LOC123384714-LOC123385113	LOC123384714-LOC123385113	intergenic_region	LOC123384714-LOC123385113		-1	n.194592508C>T
chrB1	194618975	C	T	PASS	intergenic_region	MODIFIER	LOC123384714-LOC123385113	LOC123384714-LOC123385113	intergenic_region	LOC123384714-LOC123385113		-1	n.194618975C>T
chrB1	194820436	A	G	PASS	intron_variant	MODIFIER	LOC123385113	LOC123385113	transcript	XR_006597220.1	pseudogene	4	n.1066-8803T>C
chrB1	195011899	A	G	PASS	intergenic_region	MODIFIER	LOC123385114-LOC109499269	LOC123385114-LOC109499269	intergenic_region	LOC123385114-LOC109499269		-1	n.195011899A>G
chrB1	195012413	A	C	PASS	intergenic_region	MODIFIER	LOC123385114-LOC109499269	LOC123385114-LOC109499269	intergenic_region	LOC123385114-LOC109499269		-1	n.195012413A>C
chrB1	195017299	C	T	PASS	intergenic_region	MODIFIER	LOC123385114-LOC109499269	LOC123385114-LOC109499269	intergenic_region	LOC123385114-LOC109499269		-1	n.195017299C>T
chrB1	195043274	G	A	PASS	intergenic_region	MODIFIER	LOC123385114-LOC109499269	LOC123385114-LOC109499269	intergenic_region	LOC123385114-LOC109499269		-1	n.195043274G>A
chrB1	199709627	GAAGGGAGGGAGAGAGAGAGAGGAAAGAAAGAGAAAAAAAGAAGAGAGAGAAAGAAAGAAAAAGAAGAAGGAAGGAAGGAAGGAAGGAAGGAAGGAAGGAAGGAAGGAAGGAAAGAAAGAAAGAAAGAAAGAAAAAGAGAAAGAAAGAAAAGGAAGGA	G	PASS	intron_variant	MODIFIER	STK32B	STK32B	transcript	XM_045056598.1	protein_coding	5	c.478+6707_478+6863del
chrB1	199709627	GAAGGGAGGGAGAGAGAGAGAGGAAAGAAAGAGAAAAAAAGAAGAGAGAGAAAGAAAGAAAAAGAAGAAGGAAGGAAGGAAGGAAGGAAGGAAGGAAGGAAGGAAGGAAGGAAAGAAAGAAAGAAAGAAAGAAAAAGAGAAAGAAAGAAAAGGAAGGA	G	PASS	intron_variant	MODIFIER	STK32B	STK32B	transcript	XM_023253316.2	protein_coding	5	c.472+6707_472+6863del
[truncated: 9,716 more rows]

## Sheet: private heterozygous variants
Table S3. Private heterozygous variants in the affected cat. Private variants were obtained by filtering all variants that were present at least once in 99 control genomes. Due to the large number of private heterozygous variants, each variant is only listed once and only the first predicted effect is shown.
#CHROM	POS	REF	ALT	FILTER	EFFECT	IMPACT	GENE	GENEID	FEATURE	FEATUREID	BIOTYPE	RANK	HGVS_C	HGVS_P
chrA1	45897	C	T	PASS	intergenic_region	MODIFIER	CHR_START-LOC102899061	CHR_START-LOC102899061	intergenic_region	CHR_START-LOC102899061		-1	n.45897C>T
chrA1	134552	T	C	PASS	intergenic_region	MODIFIER	LOC101090826-TRNAE-UUC	LOC101090826-TRNAE-UUC	intergenic_region	LOC101090826-TRNAE-UUC		-1	n.134552T>C
chrA1	342410	C	CA	PASS	intergenic_region	MODIFIER	LOC102899369-ATP12A	LOC102899369-ATP12A	intergenic_region	LOC102899369-ATP12A		-1	n.342410_342411insA
chrA1	479305	AG	A	PASS	intron_variant	MODIFIER	RNF17	RNF17	transcript	XM_045037204.1	protein_coding	3	c.318-3710delG
chrA1	630111	G	A	QD2	intron_variant	MODIFIER	CENPJ	CENPJ	transcript	XM_003980244.5	protein_coding	1	c.-66-1323C>T
chrA1	633903	A	C	PASS	intron_variant	MODIFIER	CENPJ	CENPJ	transcript	XM_003980244.5	protein_coding	1	c.-67+5072T>G
chrA1	712436	AAAAAG	A	PASS	intron_variant	MODIFIER	PARP4	PARP4	transcript	XM_045037170.1	protein_coding	22	c.2563-3823_2563-3819delAAAAG
chrA1	731195	A	ATATATT	PASS	intron_variant	MODIFIER	PARP4	PARP4	transcript	XM_045037170.1	protein_coding	31	c.3667-3084_3667-3083insTATATT
chrA1	849608	G	C	PASS	downstream_gene_variant	MODIFIER	PSPC1	PSPC1	transcript	XM_006927147.4	protein_coding	-1	c.*4165C>G
chrA1	1028504	C	T	PASS	intergenic_region	MODIFIER	ZMYM5-ZMYM2	ZMYM5-ZMYM2	intergenic_region	ZMYM5-ZMYM2		-1	n.1028504C>T
chrA1	1514113	GCTCT	G	PASS	intron_variant	MODIFIER	CRYL1	CRYL1	transcript	XM_003980288.5	protein_coding	3	c.277-13588_277-13585delAGAG
chrA1	1568793	G	A	PASS	intron_variant	MODIFIER	CRYL1	CRYL1	transcript	XM_003980288.5	protein_coding	2	c.150-7713C>T
chrA1	1738345	T	A	PASS	downstream_gene_variant	MODIFIER	IFT88	IFT88	transcript	XM_045038830.1	protein_coding	-1	c.*4159T>A
chrA1	1850134	G	A	PASS	intron_variant	MODIFIER	XPO4	XPO4	transcript	XM_003980253.6	protein_coding	9	c.1174-4211C>T
chrA1	1968421	T	C	PASS	intergenic_region	MODIFIER	XPO4-LATS2	XPO4-LATS2	intergenic_region	XPO4-LATS2		-1	n.1968421T>C
chrA1	2092563	GAT	G	PASS	intergenic_region	MODIFIER	LOC123380672-LOC123380853	LOC123380672-LOC123380853	intergenic_region	LOC123380672-LOC123380853		-1	n.2092564_2092565delAT
chrA1	2092565	T	TGGGGGGCGCCCCC	PASS	intergenic_region	MODIFIER	LOC123380672-LOC123380853	LOC123380672-LOC123380853	intergenic_region	LOC123380672-LOC123380853		-1	n.2092565_2092566insGGGGGGCGCCCCC
chrA1	2136564	C	T	PASS	intron_variant	MODIFIER	SAP18	SAP18	transcript	XM_023249619.2	protein_coding	1	c.97+1191C>T
chrA1	2189165	G	A	PASS	5_prime_UTR_premature_start_codon_gain_variant	LOW	SKA3	SKA3	transcript	XM_006927156.5	protein_coding	1	c.-2050C>T
chrA1	2211200	C	A	PASS	3_prime_UTR_variant	MODIFIER	ZDHHC20	ZDHHC20	transcript	XM_023249859.2	protein_coding	13	c.*1176G>T
chrA1	2327531	C	T	PASS	intron_variant	MODIFIER	MICU2	MICU2	transcript	XM_045040216.1	protein_coding	8	c.755+922G>A
chrA1	2447512	T	TTTTG	PASS	upstream_gene_variant	MODIFIER	MICU2	MICU2	transcript	XM_045040216.1	protein_coding	-1	c.-680_-679insCAAA
chrA1	2863096	A	G	PASS	intergenic_region	MODIFIER	LOC123382191-LOC111556740	LOC123382191-LOC111556740	intergenic_region	LOC123382191-LOC111556740		-1	n.2863096A>G
chrA1	3307159	G	GGGGCGCCTGGGTGGCGCAGTCGGTTAAGCGTCCGACTTCAGC	QD2	intergenic_region	MODIFIER	LOC109492527-LOC109492533	LOC109492527-LOC109492533	intergenic_region	LOC109492527-LOC109492533		-1	n.3307159_3307160insGGGCGCCTGGGTGGCGCAGTCGGTTAAGCGTCCGACTTCAGC
chrA1	4043673	G	GAGACAGAGAGAA	PASS	intron_variant	MODIFIER	SACS	SACS	transcript	XM_045040956.1	protein_coding	2	c.20+2597_20+2598insTTCTCTCTGTCT
chrA1	4430488	G	T	PASS	intron_variant	MODIFIER	MIPEP	MIPEP	transcript	XM_045041638.1	protein_coding	11	c.1260+405C>A
chrA1	4462723	A	AGGGGCGCCTGGGTGGCGCAGTCGGTTAAGCGTCCGACTTCAGCCAGGTCACGATC	PASS	intron_variant	MODIFIER	MIPEP	MIPEP	transcript	XM_045041638.1	protein_coding	7	c.944-1030_944-1029insGATCGTGACCTGGCTGAAGTCGGACGCTTAACCGACTGCGCCACCCAGGCGCCCC
chrA1	6426020	T	A	PASS	intron_variant	MODIFIER	WASF3	WASF3	transcript	XM_006927176.5	protein_coding	2	c.-10-13963T>A
chrA1	7586028	T	G	PASS	intergenic_region	MODIFIER	PDX1-CDX2	PDX1-CDX2	intergenic_region	PDX1-CDX2		-1	n.7586028T>G
chrA1	7816323	T	C	PASS	intron_variant	MODIFIER	PAN3	PAN3	transcript	XM_023250322.2	protein_coding	6	c.1006+3904T>C
chrA1	7923459	C	T	PASS	intron_variant	MODIFIER	FLT1	FLT1	transcript	XM_023250349.2	protein_coding	18	c.2489-63G>A
chrA1	8228726	C	G	PASS	intron_variant	MODIFIER	POMP	POMP	transcript	XM_023250367.2	protein_coding	5	c.787+258C>G
chrA1	8477411	A	T	PASS	intergenic_region	MODIFIER	LOC123382549-MTUS2	LOC123382549-MTUS2	intergenic_region	LOC123382549-MTUS2		-1	n.8477411A>T
chrA1	8927389	T	TCCAA	PASS	frameshift_variant	HIGH	SLC7A1	SLC7A1	transcript	XM_003980275.6	protein_coding	11	c.1547_1550dupTTGG	p.Lys518fs
chrA1	9058297	T	G	PASS	upstream_gene_variant	MODIFIER	LOC109496645	LOC109496645	transcript	XR_006591281.1	pseudogene	-1	n.-2068A>C
chrA1	9058300	T	TCCGACTTCAGCCAGGTCACG	ReadPosRankSum-2	upstream_gene_variant	MODIFIER	LOC109496645	LOC109496645	transcript	XR_006591281.1	pseudogene	-1	n.-2072_-2071insCGTGACCTGGCTGAAGTCGG
chrA1	9355828	G	GGGGGGGGGGGGGGGGGGGGGGGGGGGGGGGCCGCCC	PASS	intergenic_region	MODIFIER	LOC111559546-LOC123382703	LOC111559546-LOC123382703	intergenic_region	LOC111559546-LOC123382703		-1	n.9355828_9355829insGGGGGGGGGGGGGGGGGGGGGGGGGGGGGGCCGCCC
chrA1	10555989	A	T	PASS	non_coding_transcript_exon_variant	MODIFIER	LOC123383490	LOC123383490	transcript	XR_006593245.1	pseudogene	2	n.23820T>A
chrA1	10568075	C	G	PASS	non_coding_transcript_exon_variant	MODIFIER	LOC123383490	LOC123383490	transcript	XR_006593245.1	pseudogene	1	n.11833G>C
chrA1	11964359	A	AGGGGCGCCTGGGTGGCGCAGTCGGTTAAGCGTCCGACTTCAGCC	PASS	intergenic_region	MODIFIER	PDS5B-LOC109497366	PDS5B-LOC109497366	intergenic_region	PDS5B-LOC109497366		-1	n.11964359_11964360insGGGGCGCCTGGGTGGCGCAGTCGGTTAAGCGTCCGACTTCAGCC
chrA1	14272120	T	A	PASS	intron_variant	MODIFIER	NBEA	NBEA	transcript	XM_023250717.2	protein_coding	38	c.6185+12387T>A
chrA1	15570036	G	GGGGCGCCTGGGTGGCGCAGTCGGTTAAGCGTCCGACTTCAGCCAGGTCACGATC	PASS	intron_variant	MODIFIER	LOC109497469	LOC109497469	transcript	XR_006594021.1	pseudogene	2	n.247+39120_247+39121insGATCGTGACCTGGCTGAAGTCGGACGCTTAACCGACTGCGCCACCCAGGCGCCC
chrA1	15778152	T	TTTTTTTTTTTAATTTTTTTTTTCAACGTTTATTTATTTTTGGGACAGGGAGAGAC	PASS	upstream_gene_variant	MODIFIER	ALG5	ALG5	transcript	XM_003980336.6	protein_coding	-1	c.-372_-371insGTCTCTCCCTGTCCCAAAAATAAATAAACGTTGAAAAAAAAAATTAAAAAAAAAA
chrA1	17612823	G	A	QD2	intergenic_region	MODIFIER	LOC109492559-LOC111559741	LOC109492559-LOC111559741	intergenic_region	LOC109492559-LOC111559741		-1	n.17612823G>A
chrA1	17612824	T	C	QD2	intergenic_region	MODIFIER	LOC109492559-LOC111559741	LOC109492559-LOC111559741	intergenic_region	LOC109492559-LOC111559741		-1	n.17612824T>C
chrA1	17709702	T	G	PASS	upstream_gene_variant	MODIFIER	LOC111559741	LOC111559741	transcript	XR_002740879.2	pseudogene	-1	n.-155A>C
chrA1	17709717	GCTTC	G	PASS	upstream_gene_variant	MODIFIER	LOC111559741	LOC111559741	transcript	XR_002740879.2	pseudogene	-1	n.-174_-171delGAAG
chrA1	20362332	T	A	PASS	intron_variant	MODIFIER	LOC123383960	LOC123383960	transcript	XR_006594412.1	pseudogene	5	n.689-11173A>T
chrA1	20363308	T	G	PASS	intron_variant	MODIFIER	LOC123383960	LOC123383960	transcript	XR_006594412.1	pseudogene	5	n.689-12149A>C
chrA1	20363313	A	G	QD2	intron_variant	MODIFIER	LOC123383960	LOC123383960	transcript	XR_006594412.1	pseudogene	5	n.689-12154T>C
chrA1	20370236	T	G	PASS	intron_variant	MODIFIER	LOC123383960	LOC123383960	transcript	XR_006594412.1	pseudogene	5	n.688+12654A>C
chrA1	20374324	G	A	PASS	intron_variant	MODIFIER	LOC123383960	LOC123383960	transcript	XR_006594412.1	pseudogene	5	n.688+8566C>T
chrA1	20375268	T	C	PASS	intron_variant	MODIFIER	LOC123383960	LOC123383960	transcript	XR_006594412.1	pseudogene	5	n.688+7622A>G
chrA1	20375643	TCAATAA	T	PASS	intron_variant	MODIFIER	LOC123383960	LOC123383960	transcript	XR_006594412.1	pseudogene	5	n.688+7241_688+7246delTTATTG
chrA1	20381188	A	G	PASS	intron_variant	MODIFIER	LOC123383960	LOC123383960	transcript	XR_006594412.1	pseudogene	5	n.688+1702T>C
chrA1	20385466	G	A	PASS	intron_variant	MODIFIER	LOC123383960	LOC123383960	transcript	XR_006594412.1	pseudogene	3	n.467-284C>T
chrA1	20387384	C	T	PASS	intron_variant	MODIFIER	LOC123383960	LOC123383960	transcript	XR_006594412.1	pseudogene	3	n.466+1020G>A
chrA1	20389287	C	T	PASS	intron_variant	MODIFIER	LOC123383960	LOC123383960	transcript	XR_006594412.1	pseudogene	2	n.333-750G>A
chrA1	20389753	TGTGTGC	T	PASS	intron_variant	MODIFIER	LOC123383960	LOC123383960	transcript	XR_006594412.1	pseudogene	2	n.332+871_332+876delGCACAC
chrA1	20395202	C	G	PASS	upstream_gene_variant	MODIFIER	LOC123383960	LOC123383960	transcript	XR_006594412.1	pseudogene	-1	n.-3908G>C
chrA1	20397118	C	T	PASS	intergenic_region	MODIFIER	LOC123383960-CA1H13orf42	LOC123383960-CA1H13orf42	intergenic_region	LOC123383960-CA1H13orf42		-1	n.20397118C>T
chrA1	20397720	A	G	PASS	intergenic_region	MODIFIER	LOC123383960-CA1H13orf42	LOC123383960-CA1H13orf42	intergenic_region	LOC123383960-CA1H13orf42		-1	n.20397720A>G
chrA1	20398025	C	T	PASS	intergenic_region	MODIFIER	LOC123383960-CA1H13orf42	LOC123383960-CA1H13orf42	intergenic_region	LOC123383960-CA1H13orf42		-1	n.20398025C>T
chrA1	20402610	C	G	PASS	intergenic_region	MODIFIER	LOC123383960-CA1H13orf42	LOC123383960-CA1H13orf42	intergenic_region	LOC123383960-CA1H13orf42		-1	n.20402610C>G
chrA1	20405325	C	T	PASS	intergenic_region	MODIFIER	LOC123383960-CA1H13orf42	LOC123383960-CA1H13orf42	intergenic_region	LOC123383960-CA1H13orf42		-1	n.20405325C>T
chrA1	20417726	T	TTTC	PASS	intron_variant	MODIFIER	CA1H13orf42	CA1H13orf42	transcript	XM_023251265.2	protein_coding	1	c.417+3872_417+3873insTTC
chrA1	20425376	G	A	PASS	intron_variant	MODIFIER	CA1H13orf42	CA1H13orf42	transcript	XM_023251265.2	protein_coding	1	c.418-6470G>A
chrA1	20449099	AG	A	PASS	intron_variant	MODIFIER	LOC102900780	LOC102900780	transcript	XR_006594432.1	pseudogene	4	n.4000-641delC
chrA1	20449151	C	T	PASS	intron_variant	MODIFIER	LOC102900780	LOC102900780	transcript	XR_006594432.1	pseudogene	4	n.4000-692G>A
chrA1	20462670	A	T	PASS	upstream_gene_variant	MODIFIER	LOC102900780	LOC102900780	transcript	XR_006594432.1	pseudogene	-1	n.-145T>A
chrA1	20467460	G	A	PASS	upstream_gene_variant	MODIFIER	LOC102900780	LOC102900780	transcript	XR_006594432.1	pseudogene	-1	n.-4935C>T
chrA1	20471682	C	T	PASS	intergenic_region	MODIFIER	LOC102900780-LOC101098598	LOC102900780-LOC101098598	intergenic_region	LOC102900780-LOC101098598		-1	n.20471682C>T
chrA1	20486844	T	G	PASS	intergenic_region	MODIFIER	LOC102900780-LOC101098598	LOC102900780-LOC101098598	intergenic_region	LOC102900780-LOC101098598		-1	n.20486844T>G
chrA1	20487211	C	T	PASS	intergenic_region	MODIFIER	LOC102900780-LOC101098598	LOC102900780-LOC101098598	intergenic_region	LOC102900780-LOC101098598		-1	n.20487211C>T
chrA1	20487217	G	A	PASS	intergenic_region	MODIFIER	LOC102900780-LOC101098598	LOC102900780-LOC101098598	intergenic_region	LOC102900780-LOC101098598		-1	n.20487217G>A
chrA1	20489107	T	C	PASS	upstream_gene_variant	MODIFIER	LOC101098598	LOC101098598	transcript	XM_045058488.1	protein_coding	-1	c.-3383T>C
chrA1	21515405	T	TGGGTGGCGCAG	PASS	3_prime_UTR_variant	MODIFIER	TRIM13	TRIM13	transcript	XM_006927263.5	protein_coding	5	c.*195_*196insCTGCGCCACCC
chrA1	22214034	C	G	PASS	intron_variant	MODIFIER	CDADC1	CDADC1	transcript	XM_003980370.6	protein_coding	2	c.184-2379G>C
chrA1	22214041	T	C	PASS	intron_variant	MODIFIER	CDADC1	CDADC1	transcript	XM_003980370.6	protein_coding	2	c.184-2386A>G
chrA1	22214044	T	C	PASS	intron_variant	MODIFIER	CDADC1	CDADC1	transcript	XM_003980370.6	protein_coding	2	c.184-2389A>G
chrA1	22214045	G	A	PASS	intron_variant	MODIFIER	CDADC1	CDADC1	transcript	XM_003980370.6	protein_coding	2	c.184-2390C>T
chrA1	22464413	T	C	PASS	upstream_gene_variant	MODIFIER	LOC123383218	LOC123383218	transcript	XR_006592816.1	pseudogene	-1	n.-3462T>C
chrA1	22830297	G	T	PASS	intron_variant	MODIFIER	RB1	RB1	transcript	XM_023251429.2	protein_coding	19	c.1967-1024C>A
chrA1	23403903	A	C	PASS	intergenic_region	MODIFIER	LOC123384078-LOC101080856	LOC123384078-LOC101080856	intergenic_region	LOC123384078-LOC101080856		-1	n.23403903A>C
chrA1	23438678	T	C	QD2	intergenic_region	MODIFIER	LOC123384078-LOC101080856	LOC123384078-LOC101080856	intergenic_region	LOC123384078-LOC101080856		-1	n.23438678T>C
chrA1	23671416	C	T	PASS	intergenic_region	MODIFIER	LOC123384078-LOC101080856	LOC123384078-LOC101080856	intergenic_region	LOC123384078-LOC101080856		-1	n.23671416C>T
chrA1	24639743	G	T	PASS	intergenic_region	MODIFIER	LRCH1-LOC123384092	LRCH1-LOC123384092	intergenic_region	LRCH1-LOC123384092		-1	n.24639743G>T
chrA1	25513911	G	A	PASS	intron_variant	MODIFIER	SLC25A30	SLC25A30	transcript	XM_006927302.4	protein_coding	3	c.213-406C>T
chrA1	25943107	C	T	PASS	upstream_gene_variant	MODIFIER	LOC101085341	LOC101085341	transcript	XM_019827629.3	protein_coding	-1	c.-2628C>T
chrA1	26372668	CAGA	C	ReadPosRankSum-2	intergenic_region	MODIFIER	TSC22D1-LOC109498118	TSC22D1-LOC109498118	intergenic_region	TSC22D1-LOC109498118		-1	n.26372669_26372671delAGA
chrA1	26396902	AG	A	PASS	downstream_gene_variant	MODIFIER	LOC123384182	LOC123384182	transcript	XR_006594911.1	pseudogene	-1	n.*3427delG
chrA1	26396905	AGAAGGGAGGGGAGGAGGGGGAGGAGGGAGGGGAGGAGGGGGAGG	A	PASS	downstream_gene_variant	MODIFIER	LOC123384182	LOC123384182	transcript	XR_006594911.1	pseudogene	-1	n.*3430_*3473delGAAGGGAGGGGAGGAGGGGGAGGAGGGAGGGGAGGAGGGGGAGG
chrA1	26451105	G	A	PASS	intergenic_region	MODIFIER	SERP2-SMIM2	SERP2-SMIM2	intergenic_region	SERP2-SMIM2		-1	n.26451105G>A
chrA1	26689180	C	A	QD2	intergenic_region	MODIFIER	LOC102900805-LACC1	LOC102900805-LACC1	intergenic_region	LOC102900805-LACC1		-1	n.26689180C>A
chrA1	27154873	G	A	PASS	intron_variant	MODIFIER	ENOX1	ENOX1	transcript	XM_019827068.3	protein_coding	3	c.-204+35153G>A
chrA1	28300765	GC	G	PASS	intergenic_region	MODIFIER	TNFSF11-AKAP11	TNFSF11-AKAP11	intergenic_region	TNFSF11-AKAP11		-1	n.28300766delC
chrA1	28676910	T	C	QD2	intron_variant	MODIFIER	VWA8	VWA8	transcript	XM_045053512.1	protein_coding	1	c.164-8662T>C
chrA1	28676929	T	A	PASS	intron_variant	MODIFIER	VWA8	VWA8	transcript	XM_045053512.1	protein_coding	1	c.164-8643T>A
chrA1	28676978	T	A	QD2	intron_variant	MODIFIER	VWA8	VWA8	transcript	XM_045053512.1	protein_coding	1	c.164-8594T>A
chrA1	29277722	C	CAGGGGCGCCTGGGTGGCGCAGTCGGTT	PASS	intron_variant	MODIFIER	MTRF1	MTRF1	transcript	XM_045053623.1	protein_coding	10	c.1450-1950_1450-1949insAGGGGCGCCTGGGTGGCGCAGTCGGTT
chrA1	29281232	G	GGGGGCGCCTGGGTGGCGCAGTCGGTTAAGCGTCCAACTTCAGCCAGGTC	PASS	downstream_gene_variant	MODIFIER	MTRF1	MTRF1	transcript	XM_045053623.1	protein_coding	-1	c.*1447_*1448insGGGGCGCCTGGGTGGCGCAGTCGGTTAAGCGTCCAACTTCAGCCAGGTC
chrA1	30665290	C	A	PASS	intergenic_region	MODIFIER	LOC123384325-LOC101089069	LOC123384325-LOC101089069	intergenic_region	LOC123384325-LOC101089069		-1	n.30665290C>A
chrA1	30991845	G	GTGGT	QD2	intergenic_region	MODIFIER	LOC101089069-LOC102901923	LOC101089069-LOC102901923	intergenic_region	LOC101089069-LOC102901923		-1	n.30991845_30991846insTGGT
chrA1	30991846	CAGCA	C	QD2	intergenic_region	MODIFIER	LOC101089069-LOC102901923	LOC101089069-LOC102901923	intergenic_region	LOC101089069-LOC102901923		-1	n.30991847_30991850delAGCA
chrA1	31544637	G	T	PASS	downstream_gene_variant	MODIFIER	LOC123384334	LOC123384334	transcript	XR_006595256.1	pseudogene	-1	n.*1403C>A
chrA1	32926517	C	A	PASS	intron_variant	MODIFIER	LOC123384347	LOC123384347	transcript	XR_006595314.1	pseudogene	2	n.199+17839C>A
chrA1	33017554	CA	C	PASS	intergenic_region	MODIFIER	LOC123384347-LOC101094319	LOC123384347-LOC101094319	intergenic_region	LOC123384347-LOC101094319		-1	n.33017555delA
chrA1	33017558	CA	C	PASS	intergenic_region	MODIFIER	LOC123384347-LOC101094319	LOC123384347-LOC101094319	intergenic_region	LOC123384347-LOC101094319		-1	n.33017559delA
chrA1	33017562	CA	C	PASS	intergenic_region	MODIFIER	LOC123384347-LOC101094319	LOC123384347-LOC101094319	intergenic_region	LOC123384347-LOC101094319		-1	n.33017563delA
chrA1	33017572	T	G	PASS	intergenic_region	MODIFIER	LOC123384347-LOC101094319	LOC123384347-LOC101094319	intergenic_region	LOC123384347-LOC101094319		-1	n.33017572T>G
chrA1	33017573	C	G	PASS	intergenic_region	MODIFIER	LOC123384347-LOC101094319	LOC123384347-LOC101094319	intergenic_region	LOC123384347-LOC101094319		-1	n.33017573C>G
chrA1	33876690	T	TTCCTTCCTTCC	PASS	intergenic_region	MODIFIER	LOC109498720-LOC123384350	LOC109498720-LOC123384350	intergenic_region	LOC109498720-LOC123384350		-1	n.33876690_33876691insTCCTTCCTTCC
chrA1	33876694	T	C	PASS	intergenic_region	MODIFIER	LOC109498720-LOC123384350	LOC109498720-LOC123384350	intergenic_region	LOC109498720-LOC123384350		-1	n.33876694T>C
chrA1	33876698	T	C	PASS	intergenic_region	MODIFIER	LOC109498720-LOC123384350	LOC109498720-LOC123384350	intergenic_region	LOC109498720-LOC123384350		-1	n.33876698T>C
chrA1	33876702	T	C	PASS	intergenic_region	MODIFIER	LOC109498720-LOC123384350	LOC109498720-LOC123384350	intergenic_region	LOC109498720-LOC123384350		-1	n.33876702T>C
chrA1	33876706	G	C	PASS	intergenic_region	MODIFIER	LOC109498720-LOC123384350	LOC109498720-LOC123384350	intergenic_region	LOC109498720-LOC123384350		-1	n.33876706G>C
chrA1	35677727	C	A	PASS	intergenic_region	MODIFIER	LOC123383769-LOC101096782	LOC123383769-LOC101096782	intergenic_region	LOC123383769-LOC101096782		-1	n.35677727C>A
chrA1	35840422	T	C	PASS	intron_variant	MODIFIER	DIAPH3	DIAPH3	transcript	XM_006927330.5	protein_coding	27	c.3304+38806A>G
chrA1	37221612	A	C	PASS	intron_variant	MODIFIER	LOC109492570	LOC109492570	transcript	XR_002146486.3	pseudogene	3	n.461-1177T>G
chrA1	38462050	C	A	QD2	intergenic_region	MODIFIER	LOC101098510-LOC111557056	LOC101098510-LOC111557056	intergenic_region	LOC101098510-LOC111557056		-1	n.38462050C>A
chrA1	38462055	G	A	QD2	intergenic_region	MODIFIER	LOC101098510-LOC111557056	LOC101098510-LOC111557056	intergenic_region	LOC101098510-LOC111557056		-1	n.38462055G>A
chrA1	38462056	A	G	QD2	intergenic_region	MODIFIER	LOC101098510-LOC111557056	LOC101098510-LOC111557056	intergenic_region	LOC101098510-LOC111557056		-1	n.38462056A>G
chrA1	38462063	G	C	QD2	intergenic_region	MODIFIER	LOC101098510-LOC111557056	LOC101098510-LOC111557056	intergenic_region	LOC101098510-LOC111557056		-1	n.38462063G>C
chrA1	38462072	C	A	QD2	intergenic_region	MODIFIER	LOC101098510-LOC111557056	LOC101098510-LOC111557056	intergenic_region	LOC101098510-LOC111557056		-1	n.38462072C>A
chrA1	38462073	T	A	QD2	intergenic_region	MODIFIER	LOC101098510-LOC111557056	LOC101098510-LOC111557056	intergenic_region	LOC101098510-LOC111557056		-1	n.38462073T>A
chrA1	38462074	T	G	QD2	intergenic_region	MODIFIER	LOC101098510-LOC111557056	LOC101098510-LOC111557056	intergenic_region	LOC101098510-LOC111557056		-1	n.38462074T>G
chrA1	38462079	A	G	QD2	intergenic_region	MODIFIER	LOC101098510-LOC111557056	LOC101098510-LOC111557056	intergenic_region	LOC101098510-LOC111557056		-1	n.38462079A>G
chrA1	38462086	T	A	QD2	intergenic_region	MODIFIER	LOC101098510-LOC111557056	LOC101098510-LOC111557056	intergenic_region	LOC101098510-LOC111557056		-1	n.38462086T>A
chrA1	38462105	A	C	PASS	intergenic_region	MODIFIER	LOC101098510-LOC111557056	LOC101098510-LOC111557056	intergenic_region	LOC101098510-LOC111557056		-1	n.38462105A>C
chrA1	38462106	A	T	PASS	intergenic_region	MODIFIER	LOC101098510-LOC111557056	LOC101098510-LOC111557056	intergenic_region	LOC101098510-LOC111557056		-1	n.38462106A>T
chrA1	38462109	G	A	PASS	intergenic_region	MODIFIER	LOC101098510-LOC111557056	LOC101098510-LOC111557056	intergenic_region	LOC101098510-LOC111557056		-1	n.38462109G>A
chrA1	38462115	A	G	PASS	intergenic_region	MODIFIER	LOC101098510-LOC111557056	LOC101098510-LOC111557056	intergenic_region	LOC101098510-LOC111557056		-1	n.38462115A>G
chrA1	38462143	C	A	QD2	intergenic_region	MODIFIER	LOC101098510-LOC111557056	LOC101098510-LOC111557056	intergenic_region	LOC101098510-LOC111557056		-1	n.38462143C>A
chrA1	40575929	T	G	PASS	intergenic_region	MODIFIER	LOC101101024-LOC109498326	LOC101101024-LOC109498326	intergenic_region	LOC101101024-LOC109498326		-1	n.40575929T>G
chrA1	40579524	A	G	PASS	intergenic_region	MODIFIER	LOC101101024-LOC109498326	LOC101101024-LOC109498326	intergenic_region	LOC101101024-LOC109498326		-1	n.40579524A>G
chrA1	40579525	G	T	PASS	intergenic_region	MODIFIER	LOC101101024-LOC109498326	LOC101101024-LOC109498326	intergenic_region	LOC101101024-LOC109498326		-1	n.40579525G>T
chrA1	40699402	C	T	PASS	intergenic_region	MODIFIER	LOC101101024-LOC109498326	LOC101101024-LOC109498326	intergenic_region	LOC101101024-LOC109498326		-1	n.40699402C>T
chrA1	41934904	C	T	PASS	intron_variant	MODIFIER	PCDH9	PCDH9	transcript	XM_011288853.4	protein_coding	4	c.3340+88123G>A
chrA1	42445873	CAT	C	PASS	intron_variant	MODIFIER	PCDH9	PCDH9	transcript	XM_011288853.4	protein_coding	2	c.3037-159727_3037-159726delAT
chrA1	42445887	C	G	PASS	intron_variant	MODIFIER	PCDH9	PCDH9	transcript	XM_011288853.4	protein_coding	2	c.3037-159739G>C
chrA1	45880298	T	TTTTTTTTTTTTTTAATTTTTTTTTCAACTTTTATTTATTTTGGGGACAGAGAGAG	PASS	intron_variant	MODIFIER	LOC123384442	LOC123384442	transcript	XR_006595537.1	pseudogene	2	n.194-18243_194-18242insCTCTCTCTGTCCCCAAAATAAATAAAAGTTGAAAAAAAAATTAAAAAAAAAAAAA
chrA1	46319668	A	T	PASS	intron_variant	MODIFIER	DACH1	DACH1	transcript	XM_045054176.1	protein_coding	7	c.1633+13804T>A
chrA1	46482269	T	C	PASS	intron_variant	MODIFIER	DACH1	DACH1	transcript	XM_045054176.1	protein_coding	1	c.867-17401A>G
chrA1	46482270	ATTAGG	A	PASS	intron_variant	MODIFIER	DACH1	DACH1	transcript	XM_045054176.1	protein_coding	1	c.867-17407_867-17403delCCTAA
chrA1	46482328	T	G	PASS	intron_variant	MODIFIER	DACH1	DACH1	transcript	XM_045054176.1	protein_coding	1	c.867-17460A>C
chrA1	46482441	CAT	C	PASS	intron_variant	MODIFIER	DACH1	DACH1	transcript	XM_045054176.1	protein_coding	1	c.867-17575_867-17574delAT
chrA1	46482621	C	T	PASS	intron_variant	MODIFIER	DACH1	DACH1	transcript	XM_045054176.1	protein_coding	1	c.867-17753G>A
chrA1	46482634	T	G	PASS	intron_variant	MODIFIER	DACH1	DACH1	transcript	XM_045054176.1	protein_coding	1	c.867-17766A>C
chrA1	46482723	C	T	PASS	intron_variant	MODIFIER	DACH1	DACH1	transcript	XM_045054176.1	protein_coding	1	c.867-17855G>A
chrA1	46482869	A	T	PASS	intron_variant	MODIFIER	DACH1	DACH1	transcript	XM_045054176.1	protein_coding	1	c.867-18001T>A
chrA1	46483189	C	T	PASS	intron_variant	MODIFIER	DACH1	DACH1	transcript	XM_045054176.1	protein_coding	1	c.867-18321G>A
chrA1	46483274	G	A	PASS	intron_variant	MODIFIER	DACH1	DACH1	transcript	XM_045054176.1	protein_coding	1	c.867-18406C>T
chrA1	46483662	T	C	PASS	intron_variant	MODIFIER	DACH1	DACH1	transcript	XM_045054176.1	protein_coding	1	c.867-18794A>G
chrA1	46483897	G	A	PASS	intron_variant	MODIFIER	DACH1	DACH1	transcript	XM_045054176.1	protein_coding	1	c.867-19029C>T
chrA1	46485072	T	C	PASS	intron_variant	MODIFIER	DACH1	DACH1	transcript	XM_045054176.1	protein_coding	1	c.867-20204A>G
chrA1	46485090	G	C	PASS	intron_variant	MODIFIER	DACH1	DACH1	transcript	XM_045054176.1	protein_coding	1	c.867-20222C>G
chrA1	46489425	A	G	PASS	intron_variant	MODIFIER	DACH1	DACH1	transcript	XM_045054176.1	protein_coding	1	c.867-24557T>C
chrA1	46490521	G	A	PASS	intron_variant	MODIFIER	DACH1	DACH1	transcript	XM_045054176.1	protein_coding	1	c.867-25653C>T
chrA1	46490538	A	G	PASS	intron_variant	MODIFIER	DACH1	DACH1	transcript	XM_045054176.1	protein_coding	1	c.867-25670T>C
chrA1	46494284	C	T	PASS	intron_variant	MODIFIER	DACH1	DACH1	transcript	XM_045054176.1	protein_coding	1	c.867-29416G>A
chrA1	46498618	A	T	PASS	intron_variant	MODIFIER	DACH1	DACH1	transcript	XM_045054176.1	protein_coding	1	c.867-33750T>A
chrA1	46505832	A	T	PASS	intron_variant	MODIFIER	DACH1	DACH1	transcript	XM_045054176.1	protein_coding	1	c.867-40964T>A
chrA1	46510664	G	A	PASS	intron_variant	MODIFIER	DACH1	DACH1	transcript	XM_045054176.1	protein_coding	1	c.867-45796C>T
chrA1	46511124	G	A	PASS	intron_variant	MODIFIER	DACH1	DACH1	transcript	XM_045054176.1	protein_coding	1	c.867-46256C>T
chrA1	46512965	G	A	PASS	intron_variant	MODIFIER	DACH1	DACH1	transcript	XM_045054176.1	protein_coding	1	c.867-48097C>T
chrA1	46513294	C	T	PASS	intron_variant	MODIFIER	DACH1	DACH1	transcript	XM_045054176.1	protein_coding	1	c.867-48426G>A
chrA1	46513697	C	T	PASS	intron_variant	MODIFIER	DACH1	DACH1	transcript	XM_045054176.1	protein_coding	1	c.867-48829G>A
chrA1	46514509	C	G	PASS	intron_variant	MODIFIER	DACH1	DACH1	transcript	XM_045054176.1	protein_coding	1	c.867-49641G>C
chrA1	46514517	G	A	PASS	intron_variant	MODIFIER	DACH1	DACH1	transcript	XM_045054176.1	protein_coding	1	c.867-49649C>T
chrA1	46515452	A	G	PASS	intron_variant	MODIFIER	DACH1	DACH1	transcript	XM_045054176.1	protein_coding	1	c.867-50584T>C
chrA1	46515690	G	A	PASS	intron_variant	MODIFIER	DACH1	DACH1	transcript	XM_045054176.1	protein_coding	1	c.867-50822C>T
chrA1	46516666	G	A	PASS	intron_variant	MODIFIER	DACH1	DACH1	transcript	XM_045054176.1	protein_coding	1	c.867-51798C>T
chrA1	46516724	A	AT	PASS	intron_variant	MODIFIER	DACH1	DACH1	transcript	XM_045054176.1	protein_coding	1	c.867-51857_867-51856insA
chrA1	46516783	G	A	PASS	intron_variant	MODIFIER	DACH1	DACH1	transcript	XM_045054176.1	protein_coding	1	c.867-51915C>T
chrA1	46517089	G	A	PASS	intron_variant	MODIFIER	DACH1	DACH1	transcript	XM_045054176.1	protein_coding	1	c.867-52221C>T
chrA1	46518915	C	T	PASS	intron_variant	MODIFIER	DACH1	DACH1	transcript	XM_045054176.1	protein_coding	1	c.867-54047G>A
chrA1	46522313	G	A	PASS	intron_variant	MODIFIER	DACH1	DACH1	transcript	XM_045054176.1	protein_coding	1	c.867-57445C>T
chrA1	46524028	T	C	PASS	intron_variant	MODIFIER	DACH1	DACH1	transcript	XM_045054176.1	protein_coding	1	c.867-59160A>G
chrA1	46524834	A	G	PASS	intron_variant	MODIFIER	DACH1	DACH1	transcript	XM_045054176.1	protein_coding	1	c.867-59966T>C
chrA1	46525048	A	G	PASS	intron_variant	MODIFIER	DACH1	DACH1	transcript	XM_045054176.1	protein_coding	1	c.867-60180T>C
chrA1	46525131	G	T	PASS	intron_variant	MODIFIER	DACH1	DACH1	transcript	XM_045054176.1	protein_coding	1	c.867-60263C>A
chrA1	46525326	T	C	PASS	intron_variant	MODIFIER	DACH1	DACH1	transcript	XM_045054176.1	protein_coding	1	c.867-60458A>G
chrA1	46528142	T	C	PASS	downstream_gene_variant	MODIFIER	LOC123384448	LOC123384448	transcript	XR_006595547.1	pseudogene	-1	n.*3476A>G
chrA1	46529777	G	C	PASS	downstream_gene_variant	MODIFIER	LOC123384448	LOC123384448	transcript	XR_006595547.1	pseudogene	-1	n.*1841C>G
chrA1	46536917	C	T	PASS	intron_variant	MODIFIER	DACH1	DACH1	transcript	XM_045054176.1	protein_coding	1	c.867-72049G>A
chrA1	46537592	C	G	PASS	intron_variant	MODIFIER	DACH1	DACH1	transcript	XM_045054176.1	protein_coding	1	c.867-72724G>C
chrA1	46538131	C	T	PASS	intron_variant	MODIFIER	DACH1	DACH1	transcript	XM_045054176.1	protein_coding	1	c.867-73263G>A
chrA1	46540020	A	G	PASS	intron_variant	MODIFIER	DACH1	DACH1	transcript	XM_045054176.1	protein_coding	1	c.867-75152T>C
chrA1	46654868	C	T	PASS	upstream_gene_variant	MODIFIER	DACH1	DACH1	transcript	XM_045054176.1	protein_coding	-1	c.-3494G>A
chrA1	46971012	G	A	PASS	intergenic_region	MODIFIER	DACH1-LOC109492597	DACH1-LOC109492597	intergenic_region	DACH1-LOC109492597		-1	n.46971012G>A
chrA1	47582459	A	C	PASS	intron_variant	MODIFIER	PIBF1	PIBF1	transcript	XM_023252216.2	protein_coding	10	c.1323-19294A>C
chrA1	47641968	G	A	PASS	intron_variant	MODIFIER	PIBF1	PIBF1	transcript	XM_023252216.2	protein_coding	14	c.1833+11121G>A
chrA1	47757598	A	C	PASS	intergenic_region	MODIFIER	KLF5-LOC123384472	KLF5-LOC123384472	intergenic_region	KLF5-LOC123384472		-1	n.47757598A>C
chrA1	47825634	C	T	PASS	intergenic_region	MODIFIER	LOC101084674-LOC109498494	LOC101084674-LOC109498494	intergenic_region	LOC101084674-LOC109498494		-1	n.47825634C>T
chrA1	47868774	T	A	PASS	intergenic_region	MODIFIER	LOC101084674-LOC109498494	LOC101084674-LOC109498494	intergenic_region	LOC101084674-LOC109498494		-1	n.47868774T>A
chrA1	47886728	A	G	PASS	intergenic_region	MODIFIER	LOC101084674-LOC109498494	LOC101084674-LOC109498494	intergenic_region	LOC101084674-LOC109498494		-1	n.47886728A>G
chrA1	48341672	C	A	PASS	intron_variant	MODIFIER	KLF12	KLF12	transcript	XM_019827919.3	protein_coding	6	c.870-20788G>T
chrA1	48926912	A	G	PASS	intergenic_region	MODIFIER	LOC109498473-LOC123384496	LOC109498473-LOC123384496	intergenic_region	LOC109498473-LOC123384496		-1	n.48926912A>G
chrA1	49504463	G	GA	PASS	upstream_gene_variant	MODIFIER	LOC123384496	LOC123384496	transcript	XM_045054359.1	protein_coding	-1	c.-616_-615insA
chrA1	49547624	A	AAT	PASS	intergenic_region	MODIFIER	LOC123384496-LOC123384500	LOC123384496-LOC123384500	intergenic_region	LOC123384496-LOC123384500		-1	n.49547624_49547625insAT
chrA1	49561607	C	CAGAGAGAGACAGAGCATGAACGGGGG	PASS	intergenic_region	MODIFIER	LOC123384496-LOC123384500	LOC123384496-LOC123384500	intergenic_region	LOC123384496-LOC123384500		-1	n.49561607_49561608insAGAGAGAGACAGAGCATGAACGGGGG
chrA1	49595101	C	A	PASS	intergenic_region	MODIFIER	LOC123384496-LOC123384500	LOC123384496-LOC123384500	intergenic_region	LOC123384496-LOC123384500		-1	n.49595101C>A
chrA1	49647656	C	G	PASS	intergenic_region	MODIFIER	LOC123384496-LOC123384500	LOC123384496-LOC123384500	intergenic_region	LOC123384496-LOC123384500		-1	n.49647656C>G
chrA1	49680591	C	T	PASS	intergenic_region	MODIFIER	LOC123384496-LOC123384500	LOC123384496-LOC123384500	intergenic_region	LOC123384496-LOC123384500		-1	n.49680591C>T
chrA1	49682988	A	G	PASS	intergenic_region	MODIFIER	LOC123384496-LOC123384500	LOC123384496-LOC123384500	intergenic_region	LOC123384496-LOC123384500		-1	n.49682988A>G
chrA1	49828760	C	T	PASS	intron_variant	MODIFIER	TBC1D4	TBC1D4	transcript	XM_045054486.1	protein_coding	1	c.499-37876G>A
chrA1	49896590	G	GGAAA	PASS	intron_variant	MODIFIER	TBC1D4	TBC1D4	transcript	XM_045054486.1	protein_coding	1	c.498+15578_498+15579insTTTC
chrA1	50215422	T	G	PASS	intron_variant	MODIFIER	LMO7	LMO7	transcript	XM_045054411.1	protein_coding	28	c.4640+214T>G
chrA1	50311586	T	C	PASS	intron_variant	MODIFIER	LOC109498550	LOC109498550	transcript	XR_006595728.1	pseudogene	6	n.8281-3393T>C
chrA1	50452793	A	G	PASS	downstream_gene_variant	MODIFIER	LOC111556749	LOC111556749	transcript	XR_002736477.1	snRNA	-1	n.*4498T>C
chrA1	50864252	C	T	PASS	intergenic_region	MODIFIER	LOC111560078-LOC111559858	LOC111560078-LOC111559858	intergenic_region	LOC111560078-LOC111559858		-1	n.50864252C>T
chrA1	50871172	C	T	PASS	intergenic_region	MODIFIER	LOC111560078-LOC111559858	LOC111560078-LOC111559858	intergenic_region	LOC111560078-LOC111559858		-1	n.50871172C>T
chrA1	51399511	A	G	PASS	upstream_gene_variant	MODIFIER	MYCBP2	MYCBP2	transcript	XM_045054633.1	protein_coding	-1	c.-3008T>C
chrA1	51399572	T	TACAC	PASS	upstream_gene_variant	MODIFIER	MYCBP2	MYCBP2	transcript	XM_045054633.1	protein_coding	-1	c.-3070_-3069insGTGT
chrA1	51806649	C	G	PASS	intron_variant	MODIFIER	SCEL	SCEL	transcript	XM_019828134.2	protein_coding	29	c.1865+629C>G
chrA1	51808152	A	G	PASS	intron_variant	MODIFIER	SCEL	SCEL	transcript	XM_019828134.2	protein_coding	29	c.1866-2008A>G
chrA1	51978000	A	C	PASS	intergenic_region	MODIFIER	SLAIN1-EDNRB	SLAIN1-EDNRB	intergenic_region	SLAIN1-EDNRB		-1	n.51978000A>C
chrA1	51978001	AAAAGC	A	PASS	intergenic_region	MODIFIER	SLAIN1-EDNRB	SLAIN1-EDNRB	intergenic_region	SLAIN1-EDNRB		-1	n.51978002_51978006delAAAGC
chrA1	52008147	C	T	PASS	intergenic_region	MODIFIER	SLAIN1-EDNRB	SLAIN1-EDNRB	intergenic_region	SLAIN1-EDNRB		-1	n.52008147C>T
chrA1	52136236	G	A	PASS	intergenic_region	MODIFIER	LOC109492603-LOC123383838	LOC109492603-LOC123383838	intergenic_region	LOC109492603-LOC123383838		-1	n.52136236G>A
chrA1	52447314	T	C	PASS	intergenic_region	MODIFIER	LOC109492603-LOC123383838	LOC109492603-LOC123383838	intergenic_region	LOC109492603-LOC123383838		-1	n.52447314T>C
chrA1	52469526	A	G	PASS	intergenic_region	MODIFIER	LOC109492603-LOC123383838	LOC109492603-LOC123383838	intergenic_region	LOC109492603-LOC123383838		-1	n.52469526A>G
chrA1	52526470	G	A	PASS	downstream_gene_variant	MODIFIER	LOC123383838	LOC123383838	transcript	XR_006594114.1	pseudogene	-1	n.*2836G>A
chrA1	52672414	G	A	PASS	downstream_gene_variant	MODIFIER	OBI1	OBI1	transcript	XM_045054744.1	protein_coding	-1	c.*1509C>T
chrA1	52836041	T	C	PASS	intergenic_region	MODIFIER	LOC123384570-LOC123384573	LOC123384570-LOC123384573	intergenic_region	LOC123384570-LOC123384573		-1	n.52836041T>C
chrA1	52839916	G	A	PASS	intergenic_region	MODIFIER	LOC123384570-LOC123384573	LOC123384570-LOC123384573	intergenic_region	LOC123384570-LOC123384573		-1	n.52839916G>A
chrA1	52844277	G	C	PASS	intergenic_region	MODIFIER	LOC123384570-LOC123384573	LOC123384570-LOC123384573	intergenic_region	LOC123384570-LOC123384573		-1	n.52844277G>C
chrA1	52845337	C	T	PASS	intergenic_region	MODIFIER	LOC123384570-LOC123384573	LOC123384570-LOC123384573	intergenic_region	LOC123384570-LOC123384573		-1	n.52845337C>T
chrA1	52864800	C	T	PASS	intergenic_region	MODIFIER	LOC123384570-LOC123384573	LOC123384570-LOC123384573	intergenic_region	LOC123384570-LOC123384573		-1	n.52864800C>T
chrA1	52878516	A	G	PASS	intergenic_region	MODIFIER	LOC123384570-LOC123384573	LOC123384570-LOC123384573	intergenic_region	LOC123384570-LOC123384573		-1	n.52878516A>G
chrA1	52880164	A	G	PASS	intergenic_region	MODIFIER	LOC123384570-LOC123384573	LOC123384570-LOC123384573	intergenic_region	LOC123384570-LOC123384573		-1	n.52880164A>G
chrA1	52880586	C	T	PASS	intergenic_region	MODIFIER	LOC123384570-LOC123384573	LOC123384570-LOC123384573	intergenic_region	LOC123384570-LOC123384573		-1	n.52880586C>T
chrA1	52892690	A	G	PASS	intergenic_region	MODIFIER	LOC123384570-LOC123384573	LOC123384570-LOC123384573	intergenic_region	LOC123384570-LOC123384573		-1	n.52892690A>G
chrA1	52894430	G	A	PASS	intergenic_region	MODIFIER	LOC123384570-LOC123384573	LOC123384570-LOC123384573	intergenic_region	LOC123384570-LOC123384573		-1	n.52894430G>A
chrA1	52895014	TATATAC	T	PASS	intergenic_region	MODIFIER	LOC123384570-LOC123384573	LOC123384570-LOC123384573	intergenic_region	LOC123384570-LOC123384573		-1	n.52895015_52895020delATATAC
chrA1	52898100	G	A	PASS	intergenic_region	MODIFIER	LOC123384570-LOC123384573	LOC123384570-LOC123384573	intergenic_region	LOC123384570-LOC123384573		-1	n.52898100G>A
chrA1	52899397	A	AATT	PASS	intergenic_region	MODIFIER	LOC123384570-LOC123384573	LOC123384570-LOC123384573	intergenic_region	LOC123384570-LOC123384573		-1	n.52899397_52899398insATT
chrA1	52899401	TAA	T	PASS	intergenic_region	MODIFIER	LOC123384570-LOC123384573	LOC123384570-LOC123384573	intergenic_region	LOC123384570-LOC123384573		-1	n.52899402_52899403delAA
chrA1	52902711	T	G	PASS	intergenic_region	MODIFIER	LOC123384570-LOC123384573	LOC123384570-LOC123384573	intergenic_region	LOC123384570-LOC123384573		-1	n.52902711T>G
chrA1	52903619	A	G	PASS	intergenic_region	MODIFIER	LOC123384570-LOC123384573	LOC123384570-LOC123384573	intergenic_region	LOC123384570-LOC123384573		-1	n.52903619A>G
chrA1	52907111	A	C	PASS	intergenic_region	MODIFIER	LOC123384570-LOC123384573	LOC123384570-LOC123384573	intergenic_region	LOC123384570-LOC123384573		-1	n.52907111A>C
chrA1	52907230	C	T	PASS	intergenic_region	MODIFIER	LOC123384570-LOC123384573	LOC123384570-LOC123384573	intergenic_region	LOC123384570-LOC123384573		-1	n.52907230C>T
chrA1	52909623	C	T	PASS	intergenic_region	MODIFIER	LOC123384570-LOC123384573	LOC123384570-LOC123384573	intergenic_region	LOC123384570-LOC123384573		-1	n.52909623C>T
chrA1	52910021	A	T	PASS	intergenic_region	MODIFIER	LOC123384570-LOC123384573	LOC123384570-LOC123384573	intergenic_region	LOC123384570-LOC123384573		-1	n.52910021A>T
chrA1	52910187	GGTCTA	G	ReadPosRankSum-2	intergenic_region	MODIFIER	LOC123384570-LOC123384573	LOC123384570-LOC123384573	intergenic_region	LOC123384570-LOC123384573		-1	n.52910188_52910192delGTCTA
chrA1	52910318	GTCT	G	PASS	intergenic_region	MODIFIER	LOC123384570-LOC123384573	LOC123384570-LOC123384573	intergenic_region	LOC123384570-LOC123384573		-1	n.52910319_52910321delTCT
chrA1	52910936	T	C	PASS	intergenic_region	MODIFIER	LOC123384570-LOC123384573	LOC123384570-LOC123384573	intergenic_region	LOC123384570-LOC123384573		-1	n.52910936T>C
chrA1	52910985	G	A	PASS	intergenic_region	MODIFIER	LOC123384570-LOC123384573	LOC123384570-LOC123384573	intergenic_region	LOC123384570-LOC123384573		-1	n.52910985G>A
chrA1	52911041	C	T	PASS	intergenic_region	MODIFIER	LOC123384570-LOC123384573	LOC123384570-LOC123384573	intergenic_region	LOC123384570-LOC123384573		-1	n.52911041C>T
chrA1	52911193	C	G	PASS	intergenic_region	MODIFIER	LOC123384570-LOC123384573	LOC123384570-LOC123384573	intergenic_region	LOC123384570-LOC123384573		-1	n.52911193C>G
chrA1	52911548	G	A	PASS	intergenic_region	MODIFIER	LOC123384570-LOC123384573	LOC123384570-LOC123384573	intergenic_region	LOC123384570-LOC123384573		-1	n.52911548G>A
chrA1	52912091	C	T	PASS	intergenic_region	MODIFIER	LOC123384570-LOC123384573	LOC123384570-LOC123384573	intergenic_region	LOC123384570-LOC123384573		-1	n.52912091C>T
chrA1	52912647	C	T	PASS	intergenic_region	MODIFIER	LOC123384570-LOC123384573	LOC123384570-LOC123384573	intergenic_region	LOC123384570-LOC123384573		-1	n.52912647C>T
chrA1	52913964	T	A	PASS	intergenic_region	MODIFIER	LOC123384570-LOC123384573	LOC123384570-LOC123384573	intergenic_region	LOC123384570-LOC123384573		-1	n.52913964T>A
chrA1	52915406	A	G	PASS	intergenic_region	MODIFIER	LOC123384570-LOC123384573	LOC123384570-LOC123384573	intergenic_region	LOC123384570-LOC123384573		-1	n.52915406A>G
chrA1	52917534	T	TTTC	PASS	intergenic_region	MODIFIER	LOC123384570-LOC123384573	LOC123384570-LOC123384573	intergenic_region	LOC123384570-LOC123384573		-1	n.52917534_52917535insTTC
chrA1	52918106	CAG	C	PASS	intergenic_region	MODIFIER	LOC123384570-LOC123384573	LOC123384570-LOC123384573	intergenic_region	LOC123384570-LOC123384573		-1	n.52918107_52918108delAG
chrA1	52919168	T	C	PASS	intergenic_region	MODIFIER	LOC123384570-LOC123384573	LOC123384570-LOC123384573	intergenic_region	LOC123384570-LOC123384573		-1	n.52919168T>C
chrA1	52923176	T	C	PASS	intergenic_region	MODIFIER	LOC123384570-LOC123384573	LOC123384570-LOC123384573	intergenic_region	LOC123384570-LOC123384573		-1	n.52923176T>C
chrA1	52926546	G	A	PASS	intergenic_region	MODIFIER	LOC123384570-LOC123384573	LOC123384570-LOC123384573	intergenic_region	LOC123384570-LOC123384573		-1	n.52926546G>A
chrA1	52926584	G	A	PASS	intergenic_region	MODIFIER	LOC123384570-LOC123384573	LOC123384570-LOC123384573	intergenic_region	LOC123384570-LOC123384573		-1	n.52926584G>A
chrA1	52926939	G	T	PASS	intergenic_region	MODIFIER	LOC123384570-LOC123384573	LOC123384570-LOC123384573	intergenic_region	LOC123384570-LOC123384573		-1	n.52926939G>T
chrA1	52927050	C	T	PASS	intergenic_region	MODIFIER	LOC123384570-LOC123384573	LOC123384570-LOC123384573	intergenic_region	LOC123384570-LOC123384573		-1	n.52927050C>T
chrA1	52928352	A	G	PASS	intergenic_region	MODIFIER	LOC123384570-LOC123384573	LOC123384570-LOC123384573	intergenic_region	LOC123384570-LOC123384573		-1	n.52928352A>G
chrA1	52928963	G	A	PASS	intergenic_region	MODIFIER	LOC123384570-LOC123384573	LOC123384570-LOC123384573	intergenic_region	LOC123384570-LOC123384573		-1	n.52928963G>A
chrA1	52931058	C	T	PASS	intergenic_region	MODIFIER	LOC123384570-LOC123384573	LOC123384570-LOC123384573	intergenic_region	LOC123384570-LOC123384573		-1	n.52931058C>T
chrA1	52931551	G	A	PASS	intergenic_region	MODIFIER	LOC123384570-LOC123384573	LOC123384570-LOC123384573	intergenic_region	LOC123384570-LOC123384573		-1	n.52931551G>A
chrA1	52933018	C	T	PASS	intergenic_region	MODIFIER	LOC123384570-LOC123384573	LOC123384570-LOC123384573	intergenic_region	LOC123384570-LOC123384573		-1	n.52933018C>T
chrA1	52952965	C	T	PASS	intergenic_region	MODIFIER	LOC123384570-LOC123384573	LOC123384570-LOC123384573	intergenic_region	LOC123384570-LOC123384573		-1	n.52952965C>T
chrA1	52956615	C	T	PASS	intergenic_region	MODIFIER	LOC123384570-LOC123384573	LOC123384570-LOC123384573	intergenic_region	LOC123384570-LOC123384573		-1	n.52956615C>T
chrA1	52965787	C	T	PASS	intergenic_region	MODIFIER	LOC123384570-LOC123384573	LOC123384570-LOC123384573	intergenic_region	LOC123384570-LOC123384573		-1	n.52965787C>T
chrA1	52969421	G	C	PASS	intergenic_region	MODIFIER	LOC123384570-LOC123384573	LOC123384570-LOC123384573	intergenic_region	LOC123384570-LOC123384573		-1	n.52969421G>C
chrA1	52969941	G	A	PASS	intergenic_region	MODIFIER	LOC123384570-LOC123384573	LOC123384570-LOC123384573	intergenic_region	LOC123384570-LOC123384573		-1	n.52969941G>A
chrA1	52972748	AAAAT	A	PASS	intergenic_region	MODIFIER	LOC123384570-LOC123384573	LOC123384570-LOC123384573	intergenic_region	LOC123384570-LOC123384573		-1	n.52972749_52972752delAAAT
chrA1	52972887	G	A	PASS	intergenic_region	MODIFIER	LOC123384570-LOC123384573	LOC123384570-LOC123384573	intergenic_region	LOC123384570-LOC123384573		-1	n.52972887G>A
chrA1	52973479	T	C	PASS	intergenic_region	MODIFIER	LOC123384570-LOC123384573	LOC123384570-LOC123384573	intergenic_region	LOC123384570-LOC123384573		-1	n.52973479T>C
chrA1	52973917	G	A	PASS	intergenic_region	MODIFIER	LOC123384570-LOC123384573	LOC123384570-LOC123384573	intergenic_region	LOC123384570-LOC123384573		-1	n.52973917G>A
chrA1	52974049	G	A	PASS	intergenic_region	MODIFIER	LOC123384570-LOC123384573	LOC123384570-LOC123384573	intergenic_region	LOC123384570-LOC123384573		-1	n.52974049G>A
chrA1	52974053	T	C	PASS	intergenic_region	MODIFIER	LOC123384570-LOC123384573	LOC123384570-LOC123384573	intergenic_region	LOC123384570-LOC123384573		-1	n.52974053T>C
chrA1	52980468	G	A	PASS	intergenic_region	MODIFIER	LOC123384570-LOC123384573	LOC123384570-LOC123384573	intergenic_region	LOC123384570-LOC123384573		-1	n.52980468G>A
chrA1	52980593	G	A	PASS	intergenic_region	MODIFIER	LOC123384570-LOC123384573	LOC123384570-LOC123384573	intergenic_region	LOC123384570-LOC123384573		-1	n.52980593G>A
chrA1	52980756	T	C	PASS	intergenic_region	MODIFIER	LOC123384570-LOC123384573	LOC123384570-LOC123384573	intergenic_region	LOC123384570-LOC123384573		-1	n.52980756T>C
chrA1	52981008	A	G	PASS	intergenic_region	MODIFIER	LOC123384570-LOC123384573	LOC123384570-LOC123384573	intergenic_region	LOC123384570-LOC123384573		-1	n.52981008A>G
chrA1	52981146	G	A	PASS	intergenic_region	MODIFIER	LOC123384570-LOC123384573	LOC123384570-LOC123384573	intergenic_region	LOC123384570-LOC123384573		-1	n.52981146G>A
chrA1	52981147	C	A	PASS	intergenic_region	MODIFIER	LOC123384570-LOC123384573	LOC123384570-LOC123384573	intergenic_region	LOC123384570-LOC123384573		-1	n.52981147C>A
chrA1	52981386	C	G	PASS	intergenic_region	MODIFIER	LOC123384570-LOC123384573	LOC123384570-LOC123384573	intergenic_region	LOC123384570-LOC123384573		-1	n.52981386C>G
chrA1	52981692	T	A	PASS	intergenic_region	MODIFIER	LOC123384570-LOC123384573	LOC123384570-LOC123384573	intergenic_region	LOC123384570-LOC123384573		-1	n.52981692T>A
chrA1	52982956	G	T	PASS	intergenic_region	MODIFIER	LOC123384570-LOC123384573	LOC123384570-LOC123384573	intergenic_region	LOC123384570-LOC123384573		-1	n.52982956G>T
chrA1	52984363	A	G	PASS	intergenic_region	MODIFIER	LOC123384570-LOC123384573	LOC123384570-LOC123384573	intergenic_region	LOC123384570-LOC123384573		-1	n.52984363A>G
chrA1	52987072	GCTGT	G	PASS	intergenic_region	MODIFIER	LOC123384570-LOC123384573	LOC123384570-LOC123384573	intergenic_region	LOC123384570-LOC123384573		-1	n.52987073_52987076delCTGT
chrA1	52988256	C	A	PASS	upstream_gene_variant	MODIFIER	LOC123384573	LOC123384573	transcript	XR_006595867.1	pseudogene	-1	n.-3963C>A
chrA1	52992618	G	A	PASS	intron_variant	MODIFIER	LOC123384573	LOC123384573	transcript	XR_006595867.1	pseudogene	1	n.355+45G>A
chrA1	53114975	G	A	PASS	intergenic_region	MODIFIER	LOC101089977-RBM26	LOC101089977-RBM26	intergenic_region	LOC101089977-RBM26		-1	n.53114975G>A
chrA1	53126092	A	G	PASS	intergenic_region	MODIFIER	LOC101089977-RBM26	LOC101089977-RBM26	intergenic_region	LOC101089977-RBM26		-1	n.53126092A>G
chrA1	53149104	A	G	PASS	intergenic_region	MODIFIER	LOC101089977-RBM26	LOC101089977-RBM26	intergenic_region	LOC101089977-RBM26		-1	n.53149104A>G
chrA1	53153021	A	G	PASS	intergenic_region	MODIFIER	LOC101089977-RBM26	LOC101089977-RBM26	intergenic_region	LOC101089977-RBM26		-1	n.53153021A>G
chrA1	53156985	C	G	PASS	intergenic_region	MODIFIER	LOC101089977-RBM26	LOC101089977-RBM26	intergenic_region	LOC101089977-RBM26		-1	n.53156985C>G
chrA1	53157354	A	C	PASS	intergenic_region	MODIFIER	LOC101089977-RBM26	LOC101089977-RBM26	intergenic_region	LOC101089977-RBM26		-1	n.53157354A>C
chrA1	53158043	G	T	PASS	intergenic_region	MODIFIER	LOC101089977-RBM26	LOC101089977-RBM26	intergenic_region	LOC101089977-RBM26		-1	n.53158043G>T
chrA1	53158044	A	T	PASS	intergenic_region	MODIFIER	LOC101089977-RBM26	LOC101089977-RBM26	intergenic_region	LOC101089977-RBM26		-1	n.53158044A>T
chrA1	53159695	GA	G	PASS	intergenic_region	MODIFIER	LOC101089977-RBM26	LOC101089977-RBM26	intergenic_region	LOC101089977-RBM26		-1	n.53159696delA
chrA1	53164888	A	G	PASS	intergenic_region	MODIFIER	LOC101089977-RBM26	LOC101089977-RBM26	intergenic_region	LOC101089977-RBM26		-1	n.53164888A>G
chrA1	53171743	A	G	PASS	intergenic_region	MODIFIER	LOC101089977-RBM26	LOC101089977-RBM26	intergenic_region	LOC101089977-RBM26		-1	n.53171743A>G
chrA1	53173203	C	T	PASS	intergenic_region	MODIFIER	LOC101089977-RBM26	LOC101089977-RBM26	intergenic_region	LOC101089977-RBM26		-1	n.53173203C>T
chrA1	53173697	C	T	PASS	intergenic_region	MODIFIER	LOC101089977-RBM26	LOC101089977-RBM26	intergenic_region	LOC101089977-RBM26		-1	n.53173697C>T
chrA1	53193383	T	A	PASS	intergenic_region	MODIFIER	LOC101089977-RBM26	LOC101089977-RBM26	intergenic_region	LOC101089977-RBM26		-1	n.53193383T>A
chrA1	53201329	G	T	PASS	intergenic_region	MODIFIER	LOC101089977-RBM26	LOC101089977-RBM26	intergenic_region	LOC101089977-RBM26		-1	n.53201329G>T
chrA1	53204508	G	A	PASS	intergenic_region	MODIFIER	LOC101089977-RBM26	LOC101089977-RBM26	intergenic_region	LOC101089977-RBM26		-1	n.53204508G>A
chrA1	53209187	C	T	PASS	intergenic_region	MODIFIER	LOC101089977-RBM26	LOC101089977-RBM26	intergenic_region	LOC101089977-RBM26		-1	n.53209187C>T
chrA1	53212159	T	C	PASS	intergenic_region	MODIFIER	LOC101089977-RBM26	LOC101089977-RBM26	intergenic_region	LOC101089977-RBM26		-1	n.53212159T>C
chrA1	53216364	AT	A	PASS	intergenic_region	MODIFIER	LOC101089977-RBM26	LOC101089977-RBM26	intergenic_region	LOC101089977-RBM26		-1	n.53216365delT
chrA1	53224168	G	A	PASS	intergenic_region	MODIFIER	LOC101089977-RBM26	LOC101089977-RBM26	intergenic_region	LOC101089977-RBM26		-1	n.53224168G>A
chrA1	53225216	C	T	PASS	intergenic_region	MODIFIER	LOC101089977-RBM26	LOC101089977-RBM26	intergenic_region	LOC101089977-RBM26		-1	n.53225216C>T
chrA1	53226551	A	T	PASS	intergenic_region	MODIFIER	LOC101089977-RBM26	LOC101089977-RBM26	intergenic_region	LOC101089977-RBM26		-1	n.53226551A>T
chrA1	53228185	C	T	PASS	intergenic_region	MODIFIER	LOC101089977-RBM26	LOC101089977-RBM26	intergenic_region	LOC101089977-RBM26		-1	n.53228185C>T
chrA1	53230703	G	C	PASS	intergenic_region	MODIFIER	LOC101089977-RBM26	LOC101089977-RBM26	intergenic_region	LOC101089977-RBM26		-1	n.53230703G>C
chrA1	53231774	G	T	PASS	intergenic_region	MODIFIER	LOC101089977-RBM26	LOC101089977-RBM26	intergenic_region	LOC101089977-RBM26		-1	n.53231774G>T
chrA1	53233193	A	G	PASS	intergenic_region	MODIFIER	LOC101089977-RBM26	LOC101089977-RBM26	intergenic_region	LOC101089977-RBM26		-1	n.53233193A>G
chrA1	53234218	T	A	PASS	intergenic_region	MODIFIER	LOC101089977-RBM26	LOC101089977-RBM26	intergenic_region	LOC101089977-RBM26		-1	n.53234218T>A
chrA1	53234219	C	A	PASS	intergenic_region	MODIFIER	LOC101089977-RBM26	LOC101089977-RBM26	intergenic_region	LOC101089977-RBM26		-1	n.53234219C>A
chrA1	53235594	T	C	PASS	intergenic_region	MODIFIER	LOC101089977-RBM26	LOC101089977-RBM26	intergenic_region	LOC101089977-RBM26		-1	n.53235594T>C
chrA1	53245890	AAGAGT	A	PASS	intergenic_region	MODIFIER	LOC101089977-RBM26	LOC101089977-RBM26	intergenic_region	LOC101089977-RBM26		-1	n.53245891_53245895delAGAGT
chrA1	53245896	CAGA	C	PASS	intergenic_region	MODIFIER	LOC101089977-RBM26	LOC101089977-RBM26	intergenic_region	LOC101089977-RBM26		-1	n.53245897_53245899delAGA
chrA1	53245901	A	C	PASS	intergenic_region	MODIFIER	LOC101089977-RBM26	LOC101089977-RBM26	intergenic_region	LOC101089977-RBM26		-1	n.53245901A>C
chrA1	53245903	TTAACC	T	PASS	intergenic_region	MODIFIER	LOC101089977-RBM26	LOC101089977-RBM26	intergenic_region	LOC101089977-RBM26		-1	n.53245904_53245908delTAACC
chrA1	53245909	GAC	G	PASS	intergenic_region	MODIFIER	LOC101089977-RBM26	LOC101089977-RBM26	intergenic_region	LOC101089977-RBM26		-1	n.53245910_53245911delAC
chrA1	53246930	G	A	PASS	intergenic_region	MODIFIER	LOC101089977-RBM26	LOC101089977-RBM26	intergenic_region	LOC101089977-RBM26		-1	n.53246930G>A
chrA1	53246975	G	A	PASS	intergenic_region	MODIFIER	LOC101089977-RBM26	LOC101089977-RBM26	intergenic_region	LOC101089977-RBM26		-1	n.53246975G>A
chrA1	53247097	G	A	PASS	intergenic_region	MODIFIER	LOC101089977-RBM26	LOC101089977-RBM26	intergenic_region	LOC101089977-RBM26		-1	n.53247097G>A
chrA1	53247174	G	A	PASS	intergenic_region	MODIFIER	LOC101089977-RBM26	LOC101089977-RBM26	intergenic_region	LOC101089977-RBM26		-1	n.53247174G>A
chrA1	53247196	T	C	PASS	intergenic_region	MODIFIER	LOC101089977-RBM26	LOC101089977-RBM26	intergenic_region	LOC101089977-RBM26		-1	n.53247196T>C
chrA1	53247225	G	GTC	PASS	intergenic_region	MODIFIER	LOC101089977-RBM26	LOC101089977-RBM26	intergenic_region	LOC101089977-RBM26		-1	n.53247225_53247226insTC
chrA1	53247242	A	G	PASS	intergenic_region	MODIFIER	LOC101089977-RBM26	LOC101089977-RBM26	intergenic_region	LOC101089977-RBM26		-1	n.53247242A>G
chrA1	53247259	AT	A	PASS	intergenic_region	MODIFIER	LOC101089977-RBM26	LOC101089977-RBM26	intergenic_region	LOC101089977-RBM26		-1	n.53247260delT
chrA1	53247466	T	C	PASS	intergenic_region	MODIFIER	LOC101089977-RBM26	LOC101089977-RBM26	intergenic_region	LOC101089977-RBM26		-1	n.53247466T>C
chrA1	53247507	T	C	PASS	intergenic_region	MODIFIER	LOC101089977-RBM26	LOC101089977-RBM26	intergenic_region	LOC101089977-RBM26		-1	n.53247507T>C
chrA1	53247550	C	T	PASS	intergenic_region	MODIFIER	LOC101089977-RBM26	LOC101089977-RBM26	intergenic_region	LOC101089977-RBM26		-1	n.53247550C>T
chrA1	53247633	G	C	PASS	intergenic_region	MODIFIER	LOC101089977-RBM26	LOC101089977-RBM26	intergenic_region	LOC101089977-RBM26		-1	n.53247633G>C
chrA1	53247731	T	A	PASS	intergenic_region	MODIFIER	LOC101089977-RBM26	LOC101089977-RBM26	intergenic_region	LOC101089977-RBM26		-1	n.53247731T>A
chrA1	53247856	T	A	PASS	intergenic_region	MODIFIER	LOC101089977-RBM26	LOC101089977-RBM26	intergenic_region	LOC101089977-RBM26		-1	n.53247856T>A
chrA1	53248932	G	A	PASS	intergenic_region	MODIFIER	LOC101089977-RBM26	LOC101089977-RBM26	intergenic_region	LOC101089977-RBM26		-1	n.53248932G>A
chrA1	53249019	CA	C	PASS	intergenic_region	MODIFIER	LOC101089977-RBM26	LOC101089977-RBM26	intergenic_region	LOC101089977-RBM26		-1	n.53249020delA
chrA1	53249281	T	G	PASS	intergenic_region	MODIFIER	LOC101089977-RBM26	LOC101089977-RBM26	intergenic_region	LOC101089977-RBM26		-1	n.53249281T>G
chrA1	53249760	G	GCCTCCCACAACCCTCAGTTTGTTCTCCATATTTATGAGCCCATCCCA	PASS	intergenic_region	MODIFIER	LOC101089977-RBM26	LOC101089977-RBM26	intergenic_region	LOC101089977-RBM26		-1	n.53249760_53249761insCCTCCCACAACCCTCAGTTTGTTCTCCATATTTATGAGCCCATCCCA
chrA1	53250046	G	C	PASS	intergenic_region	MODIFIER	LOC101089977-RBM26	LOC101089977-RBM26	intergenic_region	LOC101089977-RBM26		-1	n.53250046G>C
chrA1	53250167	G	C	PASS	intergenic_region	MODIFIER	LOC101089977-RBM26	LOC101089977-RBM26	intergenic_region	LOC101089977-RBM26		-1	n.53250167G>C
chrA1	53250931	G	A	PASS	intergenic_region	MODIFIER	LOC101089977-RBM26	LOC101089977-RBM26	intergenic_region	LOC101089977-RBM26		-1	n.53250931G>A
chrA1	53251059	G	A	PASS	intergenic_region	MODIFIER	LOC101089977-RBM26	LOC101089977-RBM26	intergenic_region	LOC101089977-RBM26		-1	n.53251059G>A
chrA1	53251315	T	G	PASS	intergenic_region	MODIFIER	LOC101089977-RBM26	LOC101089977-RBM26	intergenic_region	LOC101089977-RBM26		-1	n.53251315T>G
chrA1	53251708	A	G	PASS	intergenic_region	MODIFIER	LOC101089977-RBM26	LOC101089977-RBM26	intergenic_region	LOC101089977-RBM26		-1	n.53251708A>G
chrA1	53251811	C	G	PASS	intergenic_region	MODIFIER	LOC101089977-RBM26	LOC101089977-RBM26	intergenic_region	LOC101089977-RBM26		-1	n.53251811C>G
chrA1	53252439	A	G	PASS	intergenic_region	MODIFIER	LOC101089977-RBM26	LOC101089977-RBM26	intergenic_region	LOC101089977-RBM26		-1	n.53252439A>G
chrA1	53253110	G	A	PASS	intergenic_region	MODIFIER	LOC101089977-RBM26	LOC101089977-RBM26	intergenic_region	LOC101089977-RBM26		-1	n.53253110G>A
chrA1	53253617	C	T	PASS	intergenic_region	MODIFIER	LOC101089977-RBM26	LOC101089977-RBM26	intergenic_region	LOC101089977-RBM26		-1	n.53253617C>T
chrA1	53258693	A	G	PASS	intergenic_region	MODIFIER	LOC101089977-RBM26	LOC101089977-RBM26	intergenic_region	LOC101089977-RBM26		-1	n.53258693A>G
chrA1	53260090	G	A	PASS	intergenic_region	MODIFIER	LOC101089977-RBM26	LOC101089977-RBM26	intergenic_region	LOC101089977-RBM26		-1	n.53260090G>A
chrA1	53261913	GA	G	PASS	intergenic_region	MODIFIER	LOC101089977-RBM26	LOC101089977-RBM26	intergenic_region	LOC101089977-RBM26		-1	n.53261914delA
chrA1	53261917	A	T	PASS	intergenic_region	MODIFIER	LOC101089977-RBM26	LOC101089977-RBM26	intergenic_region	LOC101089977-RBM26		-1	n.53261917A>T
chrA1	53262323	C	T	PASS	intergenic_region	MODIFIER	LOC101089977-RBM26	LOC101089977-RBM26	intergenic_region	LOC101089977-RBM26		-1	n.53262323C>T
chrA1	53262497	CTCTG	C	PASS	intergenic_region	MODIFIER	LOC101089977-RBM26	LOC101089977-RBM26	intergenic_region	LOC101089977-RBM26		-1	n.53262498_53262501delTCTG
chrA1	53263464	G	A	PASS	intergenic_region	MODIFIER	LOC101089977-RBM26	LOC101089977-RBM26	intergenic_region	LOC101089977-RBM26		-1	n.53263464G>A
chrA1	53263648	A	T	PASS	intergenic_region	MODIFIER	LOC101089977-RBM26	LOC101089977-RBM26	intergenic_region	LOC101089977-RBM26		-1	n.53263648A>T
chrA1	53263722	G	A	PASS	intergenic_region	MODIFIER	LOC101089977-RBM26	LOC101089977-RBM26	intergenic_region	LOC101089977-RBM26		-1	n.53263722G>A
chrA1	53266570	G	A	PASS	intergenic_region	MODIFIER	LOC101089977-RBM26	LOC101089977-RBM26	intergenic_region	LOC101089977-RBM26		-1	n.53266570G>A
chrA1	53292782	T	C	PASS	downstream_gene_variant	MODIFIER	RBM26	RBM26	transcript	XM_023252452.2	protein_coding	-1	c.*5536A>G
chrA1	53293685	A	G	PASS	downstream_gene_variant	MODIFIER	RBM26	RBM26	transcript	XM_023252452.2	protein_coding	-1	c.*4633T>C
chrA1	53324007	T	C	PASS	intron_variant	MODIFIER	RBM26	RBM26	transcript	XM_045054780.1	protein_coding	14	c.2119-281A>G
chrA1	53362021	C	T	PASS	intron_variant	MODIFIER	RBM26	RBM26	transcript	XM_045054780.1	protein_coding	1	c.87-10654G>A
chrA1	53398055	TAATAA	T	PASS	intergenic_region	MODIFIER	RBM26-NDFIP2	RBM26-NDFIP2	intergenic_region	RBM26-NDFIP2		-1	n.53398056_53398060delAATAA
chrA1	53399831	T	C	PASS	intergenic_region	MODIFIER	RBM26-NDFIP2	RBM26-NDFIP2	intergenic_region	RBM26-NDFIP2		-1	n.53399831T>C
chrA1	53428149	A	G	QD2	intergenic_region	MODIFIER	RBM26-NDFIP2	RBM26-NDFIP2	intergenic_region	RBM26-NDFIP2		-1	n.53428149A>G
chrA1	53438708	A	C	PASS	upstream_gene_variant	MODIFIER	NDFIP2	NDFIP2	transcript	XM_023252476.2	protein_coding	-1	c.-4154A>C
chrA1	53514789	A	G	PASS	downstream_gene_variant	MODIFIER	NDFIP2	NDFIP2	transcript	XM_019828338.3	protein_coding	-1	c.*6195A>G
chrA1	53520590	C	T	PASS	intron_variant	MODIFIER	LOC109498753	LOC109498753	transcript	XR_002155644.3	pseudogene	2	n.185+6050G>A
chrA1	53522163	A	C	PASS	intron_variant	MODIFIER	LOC109498753	LOC109498753	transcript	XR_002155644.3	pseudogene	2	n.185+4477T>G
chrA1	53552653	A	ATGTG	PASS	intron_variant	MODIFIER	LOC109498754	LOC109498754	transcript	XR_006595902.1	pseudogene	2	n.382+11275_382+11276insTGTG
chrA1	53552661	A	ATG	PASS	intron_variant	MODIFIER	LOC109498754	LOC109498754	transcript	XR_006595902.1	pseudogene	2	n.382+11283_382+11284insTG
chrA1	53552667	A	G	PASS	intron_variant	MODIFIER	LOC109498754	LOC109498754	transcript	XR_006595902.1	pseudogene	2	n.382+11289A>G
chrA1	53773651	A	G	PASS	intron_variant	MODIFIER	LOC109498754	LOC109498754	transcript	XR_006595902.1	pseudogene	3	n.509-15932A>G
chrA1	54169939	G	C	PASS	intergenic_region	MODIFIER	SPRY2-LOC111560110	SPRY2-LOC111560110	intergenic_region	SPRY2-LOC111560110		-1	n.54169939G>C
chrA1	54243207	A	G	PASS	intron_variant	MODIFIER	LOC111560110	LOC111560110	transcript	XR_002741673.2	pseudogene	3	n.1070+37382A>G
chrA1	54252533	T	C	PASS	intron_variant	MODIFIER	LOC111560110	LOC111560110	transcript	XR_002741673.2	pseudogene	3	n.1071-42175T>C
chrA1	54255586	CCCCA	C	PASS	intron_variant	MODIFIER	LOC111560110	LOC111560110	transcript	XR_002741673.2	pseudogene	3	n.1071-39121_1071-39118delCCCA
chrA1	54255743	G	A	PASS	intron_variant	MODIFIER	LOC111560110	LOC111560110	transcript	XR_002741673.2	pseudogene	3	n.1071-38965G>A
chrA1	54257680	G	C	PASS	intron_variant	MODIFIER	LOC111560110	LOC111560110	transcript	XR_002741673.2	pseudogene	3	n.1071-37028G>C
chrA1	54261136	C	T	PASS	intron_variant	MODIFIER	LOC111560110	LOC111560110	transcript	XR_002741673.2	pseudogene	3	n.1071-33572C>T
chrA1	54262121	T	C	PASS	intron_variant	MODIFIER	LOC111560110	LOC111560110	transcript	XR_002741673.2	pseudogene	3	n.1071-32587T>C
chrA1	54262266	T	G	PASS	intron_variant	MODIFIER	LOC111560110	LOC111560110	transcript	XR_002741673.2	pseudogene	3	n.1071-32442T>G
chrA1	54262793	TTAAG	T	PASS	intron_variant	MODIFIER	LOC111560110	LOC111560110	transcript	XR_002741673.2	pseudogene	3	n.1071-31914_1071-31911delTAAG
chrA1	54263158	C	T	PASS	intron_variant	MODIFIER	LOC111560110	LOC111560110	transcript	XR_002741673.2	pseudogene	3	n.1071-31550C>T
chrA1	54263713	T	C	PASS	intron_variant	MODIFIER	LOC111560110	LOC111560110	transcript	XR_002741673.2	pseudogene	3	n.1071-30995T>C
chrA1	54263719	G	A	PASS	intron_variant	MODIFIER	LOC111560110	LOC111560110	transcript	XR_002741673.2	pseudogene	3	n.1071-30989G>A
chrA1	54265616	G	A	PASS	intron_variant	MODIFIER	LOC111560110	LOC111560110	transcript	XR_002741673.2	pseudogene	3	n.1071-29092G>A
chrA1	54265975	G	A	PASS	intron_variant	MODIFIER	LOC111560110	LOC111560110	transcript	XR_002741673.2	pseudogene	3	n.1071-28733G>A
chrA1	54265988	TTC	T	PASS	intron_variant	MODIFIER	LOC111560110	LOC111560110	transcript	XR_002741673.2	pseudogene	3	n.1071-28719_1071-28718delTC
chrA1	54267317	C	T	PASS	intron_variant	MODIFIER	LOC111560110	LOC111560110	transcript	XR_002741673.2	pseudogene	3	n.1071-27391C>T
chrA1	54267740	T	G	PASS	intron_variant	MODIFIER	LOC111560110	LOC111560110	transcript	XR_002741673.2	pseudogene	3	n.1071-26968T>G
chrA1	54270244	A	C	PASS	intron_variant	MODIFIER	LOC111560110	LOC111560110	transcript	XR_002741673.2	pseudogene	3	n.1071-24464A>C
chrA1	54271290	A	C	PASS	intron_variant	MODIFIER	LOC111560110	LOC111560110	transcript	XR_002741673.2	pseudogene	3	n.1071-23418A>C
chrA1	54271331	CT	C	PASS	intron_variant	MODIFIER	LOC111560110	LOC111560110	transcript	XR_002741673.2	pseudogene	3	n.1071-23376delT
chrA1	54271638	T	A	PASS	intron_variant	MODIFIER	LOC111560110	LOC111560110	transcript	XR_002741673.2	pseudogene	3	n.1071-23070T>A
chrA1	54272178	T	C	PASS	intron_variant	MODIFIER	LOC111560110	LOC111560110	transcript	XR_002741673.2	pseudogene	3	n.1071-22530T>C
chrA1	54273779	C	T	PASS	intron_variant	MODIFIER	LOC111560110	LOC111560110	transcript	XR_002741673.2	pseudogene	3	n.1071-20929C>T
chrA1	54277196	T	C	PASS	intron_variant	MODIFIER	LOC111560110	LOC111560110	transcript	XR_002741673.2	pseudogene	3	n.1071-17512T>C
chrA1	54278729	T	C	PASS	intron_variant	MODIFIER	LOC111560110	LOC111560110	transcript	XR_002741673.2	pseudogene	3	n.1071-15979T>C
chrA1	54281007	C	T	PASS	intron_variant	MODIFIER	LOC111560110	LOC111560110	transcript	XR_002741673.2	pseudogene	3	n.1071-13701C>T
chrA1	54287465	C	T	PASS	intron_variant	MODIFIER	LOC111560110	LOC111560110	transcript	XR_002741673.2	pseudogene	3	n.1071-7243C>T
chrA1	54293615	A	C	PASS	intron_variant	MODIFIER	LOC111560110	LOC111560110	transcript	XR_002741673.2	pseudogene	3	n.1071-1093A>C
chrA1	54296222	G	C	PASS	intron_variant	MODIFIER	LOC111560110	LOC111560110	transcript	XR_002741673.2	pseudogene	4	n.1134+1451G>C
chrA1	54296630	A	G	PASS	intron_variant	MODIFIER	LOC111560110	LOC111560110	transcript	XR_002741673.2	pseudogene	4	n.1134+1859A>G
chrA1	54305103	TTCTC	T	PASS	intron_variant	MODIFIER	LOC111560110	LOC111560110	transcript	XR_002741673.2	pseudogene	4	n.1134+10333_1134+10336delTCTC
chrA1	54307817	T	C	PASS	intron_variant	MODIFIER	LOC111560110	LOC111560110	transcript	XR_002741673.2	pseudogene	4	n.1134+13046T>C
chrA1	54310083	G	T	PASS	intron_variant	MODIFIER	LOC111560110	LOC111560110	transcript	XR_002741673.2	pseudogene	4	n.1134+15312G>T
chrA1	54310737	C	T	PASS	intron_variant	MODIFIER	LOC111560110	LOC111560110	transcript	XR_002741673.2	pseudogene	4	n.1134+15966C>T
chrA1	54312251	T	C	PASS	intron_variant	MODIFIER	LOC111560110	LOC111560110	transcript	XR_002741673.2	pseudogene	4	n.1134+17480T>C
chrA1	54312319	C	T	PASS	intron_variant	MODIFIER	LOC111560110	LOC111560110	transcript	XR_002741673.2	pseudogene	4	n.1134+17548C>T
chrA1	54313919	A	T	PASS	intron_variant	MODIFIER	LOC111560110	LOC111560110	transcript	XR_002741673.2	pseudogene	4	n.1134+19148A>T
chrA1	54313977	G	A	PASS	intron_variant	MODIFIER	LOC111560110	LOC111560110	transcript	XR_002741673.2	pseudogene	4	n.1134+19206G>A
chrA1	54315130	C	T	PASS	intron_variant	MODIFIER	LOC111560110	LOC111560110	transcript	XR_002741673.2	pseudogene	4	n.1134+20359C>T
chrA1	54315259	C	A	PASS	intron_variant	MODIFIER	LOC111560110	LOC111560110	transcript	XR_002741673.2	pseudogene	4	n.1134+20488C>A
chrA1	54315647	G	A	PASS	intron_variant	MODIFIER	LOC111560110	LOC111560110	transcript	XR_002741673.2	pseudogene	4	n.1134+20876G>A
chrA1	54315776	G	C	PASS	intron_variant	MODIFIER	LOC111560110	LOC111560110	transcript	XR_002741673.2	pseudogene	4	n.1134+21005G>C
chrA1	54315902	G	A	PASS	intron_variant	MODIFIER	LOC111560110	LOC111560110	transcript	XR_002741673.2	pseudogene	4	n.1134+21131G>A
chrA1	54316615	G	A	PASS	intron_variant	MODIFIER	LOC111560110	LOC111560110	transcript	XR_002741673.2	pseudogene	4	n.1134+21844G>A
chrA1	54317336	C	T	PASS	intron_variant	MODIFIER	LOC111560110	LOC111560110	transcript	XR_002741673.2	pseudogene	4	n.1134+22565C>T
chrA1	54318127	GT	G	PASS	intron_variant	MODIFIER	LOC111560110	LOC111560110	transcript	XR_002741673.2	pseudogene	4	n.1134+23357delT
chrA1	54318155	T	A	PASS	intron_variant	MODIFIER	LOC111560110	LOC111560110	transcript	XR_002741673.2	pseudogene	4	n.1134+23384T>A
chrA1	54319526	A	C	PASS	intron_variant	MODIFIER	LOC111560110	LOC111560110	transcript	XR_002741673.2	pseudogene	4	n.1134+24755A>C
chrA1	54322168	G	C	PASS	intron_variant	MODIFIER	LOC111560110	LOC111560110	transcript	XR_002741673.2	pseudogene	4	n.1134+27397G>C
chrA1	54322520	T	C	PASS	intron_variant	MODIFIER	LOC111560110	LOC111560110	transcript	XR_002741673.2	pseudogene	4	n.1134+27749T>C
chrA1	54322848	C	G	PASS	intron_variant	MODIFIER	LOC111560110	LOC111560110	transcript	XR_002741673.2	pseudogene	4	n.1134+28077C>G
chrA1	54334803	T	C	PASS	intron_variant	MODIFIER	LOC111560110	LOC111560110	transcript	XR_002741673.2	pseudogene	4	n.1134+40032T>C
chrA1	54336673	C	T	PASS	intron_variant	MODIFIER	LOC111560110	LOC111560110	transcript	XR_002741673.2	pseudogene	4	n.1134+41902C>T
chrA1	54339795	G	T	PASS	intron_variant	MODIFIER	LOC111560110	LOC111560110	transcript	XR_002741673.2	pseudogene	4	n.1134+45024G>T
chrA1	54342977	G	C	PASS	intron_variant	MODIFIER	LOC111560110	LOC111560110	transcript	XR_002741673.2	pseudogene	4	n.1134+48206G>C
chrA1	54363294	C	T	PASS	intron_variant	MODIFIER	LOC111560110	LOC111560110	transcript	XR_002741673.2	pseudogene	4	n.1134+68523C>T
chrA1	54394687	C	T	PASS	intron_variant	MODIFIER	LOC111560110	LOC111560110	transcript	XR_002741673.2	pseudogene	4	n.1135-45249C>T
chrA1	54406048	A	ATAAATATATAAATATATTAATATATTAATATTTTTATTATTTTTAATATATTTTTATTTTATTATTTAAATTTATTATTTAT	ReadPosRankSum-2	intron_variant	MODIFIER	LOC111560110	LOC111560110	transcript	XR_002741673.2	pseudogene	4	n.1135-33888_1135-33887insTAAATATATAAATATATTAATATATTAATATTTTTATTATTTTTAATATATTTTTATTTTATTATTTAAATTTATTATTTAT
chrA1	54406056	T	TTTA	PASS	intron_variant	MODIFIER	LOC111560110	LOC111560110	transcript	XR_002741673.2	pseudogene	4	n.1135-33880_1135-33879insTTA
chrA1	54406482	C	T	PASS	intron_variant	MODIFIER	LOC111560110	LOC111560110	transcript	XR_002741673.2	pseudogene	4	n.1135-33454C>T
chrA1	54407383	C	T	PASS	intron_variant	MODIFIER	LOC111560110	LOC111560110	transcript	XR_002741673.2	pseudogene	4	n.1135-32553C>T
chrA1	54407534	A	C	PASS	intron_variant	MODIFIER	LOC111560110	LOC111560110	transcript	XR_002741673.2	pseudogene	4	n.1135-32402A>C
chrA1	54428630	C	CCT	PASS	intron_variant	MODIFIER	LOC111560110	LOC111560110	transcript	XR_002741673.2	pseudogene	4	n.1135-11306_1135-11305insCT
chrA1	54453782	T	C	PASS	downstream_gene_variant	MODIFIER	LOC111560110	LOC111560110	transcript	XR_002741673.2	pseudogene	-1	n.*2356T>C
chrA1	54457262	C	T	PASS	intergenic_region	MODIFIER	LOC111560110-LOC101090481	LOC111560110-LOC101090481	intergenic_region	LOC111560110-LOC101090481		-1	n.54457262C>T
chrA1	54511049	G	A	PASS	intergenic_region	MODIFIER	LOC111560110-LOC101090481	LOC111560110-LOC101090481	intergenic_region	LOC111560110-LOC101090481		-1	n.54511049G>A
chrA1	54516552	T	C	PASS	intergenic_region	MODIFIER	LOC111560110-LOC101090481	LOC111560110-LOC101090481	intergenic_region	LOC111560110-LOC101090481		-1	n.54516552T>C
chrA1	54519939	A	G	PASS	intergenic_region	MODIFIER	LOC111560110-LOC101090481	LOC111560110-LOC101090481	intergenic_region	LOC111560110-LOC101090481		-1	n.54519939A>G
chrA1	54521081	T	C	PASS	intergenic_region	MODIFIER	LOC111560110-LOC101090481	LOC111560110-LOC101090481	intergenic_region	LOC111560110-LOC101090481		-1	n.54521081T>C
chrA1	54599710	C	T	PASS	intergenic_region	MODIFIER	LOC111560110-LOC101090481	LOC111560110-LOC101090481	intergenic_region	LOC111560110-LOC101090481		-1	n.54599710C>T
chrA1	54758742	C	A	PASS	intergenic_region	MODIFIER	LOC101090481-LOC111556774	LOC101090481-LOC111556774	intergenic_region	LOC101090481-LOC111556774		-1	n.54758742C>A
chrA1	54758851	T	C	PASS	intergenic_region	MODIFIER	LOC101090481-LOC111556774	LOC101090481-LOC111556774	intergenic_region	LOC101090481-LOC111556774		-1	n.54758851T>C
chrA1	54758986	A	C	PASS	intergenic_region	MODIFIER	LOC101090481-LOC111556774	LOC101090481-LOC111556774	intergenic_region	LOC101090481-LOC111556774		-1	n.54758986A>C
chrA1	54881308	T	C	PASS	downstream_gene_variant	MODIFIER	LOC123384597	LOC123384597	transcript	XR_006595932.1	pseudogene	-1	n.*4317A>G
chrA1	55340731	GATGGT	G	PASS	intergenic_region	MODIFIER	LOC109499328-LOC109492609	LOC109499328-LOC109492609	intergenic_region	LOC109499328-LOC109492609		-1	n.55340732_55340736delATGGT
chrA1	55723323	G	A	PASS	intron_variant	MODIFIER	LOC123384602	LOC123384602	transcript	XR_006595949.1	pseudogene	1	n.825-95598G>A
chrA1	55761539	C	T	PASS	intron_variant	MODIFIER	LOC123384602	LOC123384602	transcript	XR_006595949.1	pseudogene	1	n.825-57382C>T
chrA1	56096876	A	C	PASS	intergenic_region	MODIFIER	LOC123384602-LOC101090984	LOC123384602-LOC101090984	intergenic_region	LOC123384602-LOC101090984		-1	n.56096876A>C
chrA1	56096879	C	A	PASS	intergenic_region	MODIFIER	LOC123384602-LOC101090984	LOC123384602-LOC101090984	intergenic_region	LOC123384602-LOC101090984		-1	n.56096879C>A
chrA1	56097179	G	C	PASS	intergenic_region	MODIFIER	LOC123384602-LOC101090984	LOC123384602-LOC101090984	intergenic_region	LOC123384602-LOC101090984		-1	n.56097179G>C
chrA1	56097189	A	G	PASS	intergenic_region	MODIFIER	LOC123384602-LOC101090984	LOC123384602-LOC101090984	intergenic_region	LOC123384602-LOC101090984		-1	n.56097189A>G
chrA1	56097258	G	A	PASS	intergenic_region	MODIFIER	LOC123384602-LOC101090984	LOC123384602-LOC101090984	intergenic_region	LOC123384602-LOC101090984		-1	n.56097258G>A
chrA1	56114570	C	CT	PASS	intergenic_region	MODIFIER	LOC123384602-LOC101090984	LOC123384602-LOC101090984	intergenic_region	LOC123384602-LOC101090984		-1	n.56114570_56114571insT
chrA1	56154749	TA	T	PASS	intergenic_region	MODIFIER	LOC123384602-LOC101090984	LOC123384602-LOC101090984	intergenic_region	LOC123384602-LOC101090984		-1	n.56154750delA
chrA1	56345770	T	TG	PASS	intergenic_region	MODIFIER	LOC123384602-LOC101090984	LOC123384602-LOC101090984	intergenic_region	LOC123384602-LOC101090984		-1	n.56345770_56345771insG
chrA1	56682250	G	A	PASS	intron_variant	MODIFIER	LOC101091991	LOC101091991	transcript	XR_006595952.1	pseudogene	3	n.234+11361G>A
chrA1	56696845	T	A	PASS	intron_variant	MODIFIER	LOC101091991	LOC101091991	transcript	XR_006595952.1	pseudogene	3	n.234+25956T>A
chrA1	56976623	C	A	PASS	intron_variant	MODIFIER	LOC123384610	LOC123384610	transcript	XR_006595977.1	pseudogene	1	n.178+5640C>A
chrA1	57391967	C	CCATCTTGTTCTGTGTCCTTCACCTTG	PASS	intergenic_region	MODIFIER	LOC123383889-LOC111556509	LOC123383889-LOC111556509	intergenic_region	LOC123383889-LOC111556509		-1	n.57391967_57391968insCATCTTGTTCTGTGTCCTTCACCTTG
chrA1	57785627	A	C	PASS	intergenic_region	MODIFIER	LOC123383889-LOC111556509	LOC123383889-LOC111556509	intergenic_region	LOC123383889-LOC111556509		-1	n.57785627A>C
chrA1	58188943	C	A	PASS	upstream_gene_variant	MODIFIER	LOC111560117	LOC111560117	transcript	XR_002741688.2	pseudogene	-1	n.-1349C>A
chrA1	58398399	C	CTTTTTTTTTTTT	PASS	downstream_gene_variant	MODIFIER	LOC123384615	LOC123384615	transcript	XR_006595988.1	pseudogene	-1	n.*4736_*4737insTTTTTTTTTTTT
chrA1	58398402	A	AAATTTTTTTTTT	PASS	downstream_gene_variant	MODIFIER	LOC123384615	LOC123384615	transcript	XR_006595988.1	pseudogene	-1	n.*4739_*4740insAATTTTTTTTTT
chrA1	58974223	G	T	PASS	intron_variant	MODIFIER	LOC123384622	LOC123384622	transcript	XR_006596000.1	pseudogene	1	n.218-39826G>T
chrA1	63616095	G	T	PASS	intron_variant	MODIFIER	GPC5	GPC5	transcript	XM_045055059.1	protein_coding	1	c.467-11323G>T
chrA1	64718661	TA	T	ReadPosRankSum-2	intron_variant	MODIFIER	GPC5	GPC5	transcript	XM_011281029.4	protein_coding	7	c.1862-283982delA
chrA1	65944760	A	G	PASS	intron_variant	MODIFIER	GPC6	GPC6	transcript	XM_019828517.3	protein_coding	3	c.711+64908A>G
chrA1	66121686	T	TGATTTTTTTTTTTAATTTTTTTTTTCAAC	ReadPosRankSum-2	intron_variant	MODIFIER	GPC6	GPC6	transcript	XM_019828517.3	protein_coding	4	c.877+46955_877+46956insGATTTTTTTTTTTAATTTTTTTTTTCAAC
chrA1	66527784	T	TG	PASS	intergenic_region	MODIFIER	DCT-TRNAF-GAA	DCT-TRNAF-GAA	intergenic_region	DCT-TRNAF-GAA		-1	n.66527784_66527785insG
chrA1	67277933	CTGTGAACAGCAGG	C	PASS	intron_variant	MODIFIER	LOC123384700	LOC123384700	transcript	XR_006596155.1	pseudogene	2	n.591+1261_591+1273delCCTGCTGTTCACA
chrA1	68184683	G	A	PASS	intron_variant	MODIFIER	HS6ST3	HS6ST3	transcript	XM_011280614.4	protein_coding	1	c.705-246328G>A
chrA1	68184687	G	A	PASS	intron_variant	MODIFIER	HS6ST3	HS6ST3	transcript	XM_011280614.4	protein_coding	1	c.705-246324G>A
chrA1	68478071	G	GAA	PASS	intergenic_region	MODIFIER	HS6ST3-LOC109498887	HS6ST3-LOC109498887	intergenic_region	HS6ST3-LOC109498887		-1	n.68478071_68478072insAA
chrA1	68478076	A	ACAGAGAGAGAGAGAGAGAGAGAGACAGAATCCCAAGAAGACTAAATGACTTTGGTAGCCGATGACTTTT	PASS	intergenic_region	MODIFIER	HS6ST3-LOC109498887	HS6ST3-LOC109498887	intergenic_region	HS6ST3-LOC109498887		-1	n.68478076_68478077insCAGAGAGAGAGAGAGAGAGAGAGACAGAATCCCAAGAAGACTAAATGACTTTGGTAGCCGATGACTTTT
chrA1	68707287	CAAAAAGTGTTATTGGCTTGGGGCACCTGGGTGGCGCAGTCGGTTAAGCGTCCGACTTCAGCCAGGTCACGATCTCGCGGTCTGTGAGTTCAAGCCCCGCGTCAGGCTCTGGGCTGATGGCTCAGAGCCTGGAGCCTGTTTCCGATTCTGTGTCTCCCTCTCTCTCTGCCCCTCCCCCGTTCATGCTCTGTCTCTCTCTGTCCCAAAAATAAATAAACGTTGAAAAAAAAAAATTAAAAAA	C	PASS	intergenic_region	MODIFIER	LOC123384719-MBNL2	LOC123384719-MBNL2	intergenic_region	LOC123384719-MBNL2		-1	n.68707288_68707527del
chrA1	69524776	C	CGGGGGGG	PASS	intron_variant	MODIFIER	FARP1	FARP1	transcript	XM_011280659.4	protein_coding	1	c.-23-8050_-23-8049insGGGGGGG
chrA1	69555772	T	TGGGGGG	PASS	upstream_gene_variant	MODIFIER	LOC123384760	LOC123384760	transcript	XR_006596276.1	pseudogene	-1	n.-1570_-1569insCCCCCC
chrA1	70959162	C	A	PASS	intron_variant	MODIFIER	CLYBL	CLYBL	transcript	XM_045055390.1	protein_coding	1	c.66-1376C>A
chrA1	71134449	G	T	PASS	upstream_gene_variant	MODIFIER	ZIC5	ZIC5	transcript	XM_023252902.2	protein_coding	-1	c.-4478C>A
chrA1	71134451	C	A	PASS	upstream_gene_variant	MODIFIER	ZIC5	ZIC5	transcript	XM_023252902.2	protein_coding	-1	c.-4480G>T
chrA1	71134456	G	T	PASS	upstream_gene_variant	MODIFIER	ZIC5	ZIC5	transcript	XM_023252902.2	protein_coding	-1	c.-4485C>A
chrA1	71134459	T	G	PASS	upstream_gene_variant	MODIFIER	ZIC5	ZIC5	transcript	XM_023252902.2	protein_coding	-1	c.-4488A>C
chrA1	71134460	G	T	PASS	upstream_gene_variant	MODIFIER	ZIC5	ZIC5	transcript	XM_023252902.2	protein_coding	-1	c.-4489C>A
chrA1	71134464	C	A	PASS	upstream_gene_variant	MODIFIER	ZIC5	ZIC5	transcript	XM_023252902.2	protein_coding	-1	c.-4493G>T
chrA1	71134468	G	T	PASS	upstream_gene_variant	MODIFIER	ZIC5	ZIC5	transcript	XM_023252902.2	protein_coding	-1	c.-4497C>A
chrA1	71134472	G	T	PASS	upstream_gene_variant	MODIFIER	ZIC5	ZIC5	transcript	XM_023252902.2	protein_coding	-1	c.-4501C>A
chrA1	71134475	T	G	PASS	upstream_gene_variant	MODIFIER	ZIC5	ZIC5	transcript	XM_023252902.2	protein_coding	-1	c.-4504A>C
chrA1	71134477	A	G	PASS	upstream_gene_variant	MODIFIER	ZIC5	ZIC5	transcript	XM_023252902.2	protein_coding	-1	c.-4506T>C
chrA1	71134478	C	A	PASS	upstream_gene_variant	MODIFIER	ZIC5	ZIC5	transcript	XM_023252902.2	protein_coding	-1	c.-4507G>T
chrA1	71134480	G	T	PASS	upstream_gene_variant	MODIFIER	ZIC5	ZIC5	transcript	XM_023252902.2	protein_coding	-1	c.-4509C>A
chrA1	71189148	T	TATATATATATATATATATATATATATATATAA	PASS	intron_variant	MODIFIER	LOC109499045	LOC109499045	transcript	XR_002741837.2	pseudogene	1	n.674-2854_674-2853insTTATATATATATATATATATATATATATATAT
chrA1	71617571	TGC	T	PASS	intron_variant	MODIFIER	PCCA	PCCA	transcript	XM_003980503.5	protein_coding	21	c.1993-4134_1993-4133delGC
chrA1	71617573	C	CTTTT	PASS	intron_variant	MODIFIER	PCCA	PCCA	transcript	XM_003980503.5	protein_coding	21	c.1993-4133_1993-4132insTTTT
chrA1	71960491	G	GAGAGAGAGAGAAA	PASS	intron_variant	MODIFIER	LOC109499053	LOC109499053	transcript	XR_002156176.3	pseudogene	2	n.541-52651_541-52650insAGAGAGAGAGAAA
chrA1	72028501	A	C	PASS	downstream_gene_variant	MODIFIER	LOC109499053	LOC109499053	transcript	XR_002156176.3	pseudogene	-1	n.*3792A>C
chrA1	72223361	C	T	PASS	intron_variant	MODIFIER	NALCN	NALCN	transcript	XM_045055595.1	protein_coding	10	c.1135-8319G>A
chrA1	72309731	T	G	PASS	intron_variant	MODIFIER	NALCN	NALCN	transcript	XM_045055595.1	protein_coding	6	c.645-3749A>C
chrA1	73014727	A	AGCGTCCGACTTCAGCCAGGTCAC	PASS	intron_variant	MODIFIER	FGF14	FGF14	transcript	XM_019829208.3	protein_coding	1	c.208+194779_208+194780insGTGACCTGGCTGAAGTCGGACGC
chrA1	73505500	G	T	PASS	upstream_gene_variant	MODIFIER	LOC123384888	LOC123384888	transcript	XR_006596603.1	pseudogene	-1	n.-269C>A
chrA1	73681472	C	T	PASS	intergenic_region	MODIFIER	LOC101085945-SLC10A2	LOC101085945-SLC10A2	intergenic_region	LOC101085945-SLC10A2		-1	n.73681472C>T
chrA1	74180321	G	T	PASS	intergenic_region	MODIFIER	LOC111557083-LOC101086443	LOC111557083-LOC101086443	intergenic_region	LOC111557083-LOC101086443		-1	n.74180321G>T
chrA1	74303510	C	A	QD2	intergenic_region	MODIFIER	LOC111557083-LOC101086443	LOC111557083-LOC101086443	intergenic_region	LOC111557083-LOC101086443		-1	n.74303510C>A
chrA1	74303517	C	A	QD2	intergenic_region	MODIFIER	LOC111557083-LOC101086443	LOC111557083-LOC101086443	intergenic_region	LOC111557083-LOC101086443		-1	n.74303517C>A
chrA1	74711075	C	A	QD2	intergenic_region	MODIFIER	LOC111557083-LOC101086443	LOC111557083-LOC101086443	intergenic_region	LOC111557083-LOC101086443		-1	n.74711075C>A
chrA1	75229791	A	G	PASS	intergenic_region	MODIFIER	LOC109499098-LOC111560119	LOC109499098-LOC111560119	intergenic_region	LOC109499098-LOC111560119		-1	n.75229791A>G
chrA1	77860312	A	C	PASS	intron_variant	MODIFIER	NALF1	NALF1	transcript	XM_003980527.6	protein_coding	1	c.933+215384T>G
chrA1	80207283	C	CCGCGG	ReadPosRankSum-2	intron_variant	MODIFIER	COL4A2	COL4A2	transcript	XM_023253164.2	protein_coding	33	c.3025+11_3025+12insCGCGG
chrA1	80251648	C	A	PASS	intron_variant	MODIFIER	RAB20	RAB20	transcript	XM_003980528.6	protein_coding	1	c.172+4601G>T
chrA1	80251658	C	A	PASS	intron_variant	MODIFIER	RAB20	RAB20	transcript	XM_003980528.6	protein_coding	1	c.172+4591G>T
chrA1	80321881	A	G	PASS	intron_variant	MODIFIER	CARS2	CARS2	transcript	XM_019829550.3	protein_coding	7	c.774-4120T>C
chrA1	80321896	T	C	PASS	intron_variant	MODIFIER	CARS2	CARS2	transcript	XM_019829550.3	protein_coding	7	c.774-4135A>G
chrA1	80321903	TTC	T	PASS	intron_variant	MODIFIER	CARS2	CARS2	transcript	XM_019829550.3	protein_coding	7	c.774-4144_774-4143delGA
chrA1	80321932	C	G	PASS	intron_variant	MODIFIER	CARS2	CARS2	transcript	XM_019829550.3	protein_coding	7	c.774-4171G>C
chrA1	80452915	G	GGGGGGGGGC	PASS	intergenic_region	MODIFIER	ING1-ANKRD10	ING1-ANKRD10	intergenic_region	ING1-ANKRD10		-1	n.80452915_80452916insGGGGGGGGC
chrA1	80613454	A	ATTTATTTTTGAGACAGAGAGAG	PASS	intron_variant	MODIFIER	ARHGEF7	ARHGEF7	transcript	XM_023253244.2	protein_coding	2	c.252+8464_252+8465insTTTATTTTTGAGACAGAGAGAG
chrA1	80804796	CTCTG	C	PASS	intron_variant	MODIFIER	LOC123384983	LOC123384983	transcript	XR_006596865.1	pseudogene	1	n.144+26506_144+26509delTCTG
chrA1	80807379	C	T	PASS	intron_variant	MODIFIER	LOC123384983	LOC123384983	transcript	XR_006596865.1	pseudogene	1	n.144+29088C>T
chrA1	80808333	T	C	PASS	intron_variant	MODIFIER	LOC123384983	LOC123384983	transcript	XR_006596865.1	pseudogene	1	n.144+30042T>C
chrA1	80808557	C	T	PASS	intron_variant	MODIFIER	LOC123384983	LOC123384983	transcript	XR_006596865.1	pseudogene	1	n.144+30266C>T
chrA1	80827686	T	C	PASS	downstream_gene_variant	MODIFIER	LOC111560204	LOC111560204	transcript	XR_002741942.2	pseudogene	-1	n.*431T>C
chrA1	80837009	G	C	PASS	downstream_gene_variant	MODIFIER	LOC111560204	LOC111560204	transcript	XR_006596859.1	pseudogene	-1	n.*4855G>C
chrA1	80865117	G	A	PASS	intron_variant	MODIFIER	LOC123384983	LOC123384983	transcript	XR_006596865.1	pseudogene	1	n.144+86826G>A
chrA1	80883931	C	T	PASS	intron_variant	MODIFIER	LOC123384983	LOC123384983	transcript	XR_006596865.1	pseudogene	1	n.144+105640C>T
chrA1	80893676	C	T	PASS	intron_variant	MODIFIER	LOC123384983	LOC123384983	transcript	XR_006596865.1	pseudogene	1	n.144+115385C>T
chrA1	80912444	G	A	PASS	intron_variant	MODIFIER	LOC123384983	LOC123384983	transcript	XR_006596865.1	pseudogene	1	n.145-114299G>A
chrA1	81149592	G	C	PASS	intron_variant	MODIFIER	LOC123384983	LOC123384983	transcript	XR_006596865.1	pseudogene	2	n.266-18007G>C
chrA1	81149593	G	C	PASS	intron_variant	MODIFIER	LOC123384983	LOC123384983	transcript	XR_006596865.1	pseudogene	2	n.266-18006G>C
chrA1	81149594	G	C	PASS	intron_variant	MODIFIER	LOC123384983	LOC123384983	transcript	XR_006596865.1	pseudogene	2	n.266-18005G>C
chrA1	81183223	G	A	PASS	intergenic_region	MODIFIER	LOC123384983-LOC109499233	LOC123384983-LOC109499233	intergenic_region	LOC123384983-LOC109499233		-1	n.81183223G>A
chrA1	81191754	G	A	PASS	intergenic_region	MODIFIER	LOC123384983-LOC109499233	LOC123384983-LOC109499233	intergenic_region	LOC123384983-LOC109499233		-1	n.81191754G>A
chrA1	81334877	C	T	PASS	3_prime_UTR_variant	MODIFIER	SOX1	SOX1	transcript	XM_023253292.2	protein_coding	1	c.*1002C>T
chrA1	81568961	C	A	PASS	intergenic_region	MODIFIER	SPACA7-TUBGCP3	SPACA7-TUBGCP3	intergenic_region	SPACA7-TUBGCP3		-1	n.81568961C>A
chrA1	81578267	C	T	PASS	intergenic_region	MODIFIER	SPACA7-TUBGCP3	SPACA7-TUBGCP3	intergenic_region	SPACA7-TUBGCP3		-1	n.81578267C>T
chrA1	81596233	C	T	PASS	intron_variant	MODIFIER	TUBGCP3	TUBGCP3	transcript	XM_045056038.1	protein_coding	21	c.2790+499G>A
chrA1	81649522	G	A	PASS	intron_variant	MODIFIER	TUBGCP3	TUBGCP3	transcript	XM_045056038.1	protein_coding	3	c.477+840C>T
chrA1	81655945	GA	G	ReadPosRankSum-2	upstream_gene_variant	MODIFIER	LOC123385000	LOC123385000	transcript	XR_006596904.1	pseudogene	-1	n.-4266delA
chrA1	81853650	C	CT	PASS	3_prime_UTR_variant	MODIFIER	ATP11A	ATP11A	transcript	XM_023253346.2	protein_coding	29	c.*3288dupT
chrA1	82044381	A	G	PASS	upstream_gene_variant	MODIFIER	PCID2	PCID2	transcript	XM_045056140.1	protein_coding	-1	c.-2806T>C
chrA1	82378637	G	T	PASS	intron_variant	MODIFIER	TMEM255B	TMEM255B	transcript	XM_045060257.1	protein_coding	1	c.47-1872G>T
chrA1	82697267	CCCCA	C	PASS	intergenic_region	MODIFIER	LOC109492661-CFAP97D2	LOC109492661-CFAP97D2	intergenic_region	LOC109492661-CFAP97D2		-1	n.82697268_82697271delCCCA
chrA1	82724826	T	G	PASS	intron_variant	MODIFIER	CFAP97D2	CFAP97D2	transcript	XM_023239486.2	protein_coding	3	c.250+6945T>G
chrA1	82799608	GCGGGGGTGGGGCCAATGGTT	G	PASS	upstream_gene_variant	MODIFIER	LOC111560393	LOC111560393	transcript	XR_006597086.1	pseudogene	-1	n.-823_-804delAACCATTGGCCCCACCCCCG
chrA1	82862756	T	C	PASS	downstream_gene_variant	MODIFIER	LOC109499405	LOC109499405	transcript	XR_002742132.2	pseudogene	-1	n.*287T>C
chrA1	82950963	T	TTCTGCTC	PASS	intergenic_region	MODIFIER	LOC101099521-LOC109499939	LOC101099521-LOC109499939	intergenic_region	LOC101099521-LOC109499939		-1	n.82950963_82950964insTCTGCTC
chrA1	82950966	GACCATACACATT	G	PASS	intergenic_region	MODIFIER	LOC101099521-LOC109499939	LOC101099521-LOC109499939	intergenic_region	LOC101099521-LOC109499939		-1	n.82950967_82950978delACCATACACATT
chrA1	82950980	GTAAA	G	PASS	intergenic_region	MODIFIER	LOC101099521-LOC109499939	LOC101099521-LOC109499939	intergenic_region	LOC101099521-LOC109499939		-1	n.82950981_82950984delTAAA
chrA1	82950988	A	ATAGG	PASS	intergenic_region	MODIFIER	LOC101099521-LOC109499939	LOC101099521-LOC109499939	intergenic_region	LOC101099521-LOC109499939		-1	n.82950988_82950989insTAGG
chrA1	82950991	G	C	PASS	intergenic_region	MODIFIER	LOC101099521-LOC109499939	LOC101099521-LOC109499939	intergenic_region	LOC101099521-LOC109499939		-1	n.82950991G>C
chrA1	82950992	TTA	T	PASS	intergenic_region	MODIFIER	LOC101099521-LOC109499939	LOC101099521-LOC109499939	intergenic_region	LOC101099521-LOC109499939		-1	n.82950993_82950994delTA
chrA1	82950997	C	CTTCCA	PASS	intergenic_region	MODIFIER	LOC101099521-LOC109499939	LOC101099521-LOC109499939	intergenic_region	LOC101099521-LOC109499939		-1	n.82950997_82950998insTTCCA
chrA1	82951003	C	CT	PASS	intergenic_region	MODIFIER	LOC101099521-LOC109499939	LOC101099521-LOC109499939	intergenic_region	LOC101099521-LOC109499939		-1	n.82951003_82951004insT
chrA1	82951006	TTTGC	T	PASS	intergenic_region	MODIFIER	LOC101099521-LOC109499939	LOC101099521-LOC109499939	intergenic_region	LOC101099521-LOC109499939		-1	n.82951007_82951010delTTGC
chrA1	82951012	G	T	PASS	intergenic_region	MODIFIER	LOC101099521-LOC109499939	LOC101099521-LOC109499939	intergenic_region	LOC101099521-LOC109499939		-1	n.82951012G>T
chrA1	82951016	AC	A	ReadPosRankSum-2	intergenic_region	MODIFIER	LOC101099521-LOC109499939	LOC101099521-LOC109499939	intergenic_region	LOC101099521-LOC109499939		-1	n.82951017delC
chrA1	82951023	AACTTCAACAAATAACTGCTAGAAGTAATG	A	PASS	intergenic_region	MODIFIER	LOC101099521-LOC109499939	LOC101099521-LOC109499939	intergenic_region	LOC101099521-LOC109499939		-1	n.82951024_82951052delACTTCAACAAATAACTGCTAGAAGTAATG
chrA1	83063447	C	T	PASS	intergenic_region	MODIFIER	LOC109499939-LOC109492662	LOC109499939-LOC109492662	intergenic_region	LOC109499939-LOC109492662		-1	n.83063447C>T
chrA1	83321172	TC	T	PASS	intergenic_region	MODIFIER	LOC101100025-LOC101100275	LOC101100025-LOC101100275	intergenic_region	LOC101100025-LOC101100275		-1	n.83321173delC
chrA1	83456316	C	A	PASS	intergenic_region	MODIFIER	LOC101094566-LOC101100535	LOC101094566-LOC101100535	intergenic_region	LOC101094566-LOC101100535		-1	n.83456316C>A
chrA1	83654683	C	A	PASS	intergenic_region	MODIFIER	LOC101101537-LOC101095073	LOC101101537-LOC101095073	intergenic_region	LOC101101537-LOC101095073		-1	n.83654683C>A
chrA1	83776750	A	G	PASS	intergenic_region	MODIFIER	LOC101080353-LOC101095308	LOC101080353-LOC101095308	intergenic_region	LOC101080353-LOC101095308		-1	n.83776750A>G
chrA1	83867167	C	T	PASS	intergenic_region	MODIFIER	LOC101080353-LOC101095308	LOC101080353-LOC101095308	intergenic_region	LOC101080353-LOC101095308		-1	n.83867167C>T
chrA1	83870490	C	T	PASS	downstream_gene_variant	MODIFIER	LOC101095308	LOC101095308	transcript	XM_003980548.2	protein_coding	-1	c.*2366G>A
chrA1	84302917	T	A	PASS	intergenic_region	MODIFIER	LOC101084595-SH3BP5L	LOC101084595-SH3BP5L	intergenic_region	LOC101084595-SH3BP5L		-1	n.84302917T>A
chrA1	84441479	C	A	PASS	intergenic_region	MODIFIER	LOC101082034-PGBD2	LOC101082034-PGBD2	intergenic_region	LOC101082034-PGBD2		-1	n.84441479C>A
chrA1	84616260	A	C	PASS	intergenic_region	MODIFIER	FELCATV1R-PS61-LOC101085596	FELCATV1R-PS61-LOC101085596	intergenic_region	FELCATV1R-PS61-LOC101085596		-1	n.84616260A>C
chrA1	84693990	A	G	PASS	intron_variant	MODIFIER	LOC101085852	LOC101085852	transcript	XM_045056448.1	protein_coding	2	c.-162+9398A>G
chrA1	84780559	T	C	PASS	downstream_gene_variant	MODIFIER	LOC101085852	LOC101085852	transcript	XM_045056448.1	protein_coding	-1	c.*5266T>C
chrA1	84800928	G	A	PASS	intron_variant	MODIFIER	LOC101085852	LOC101085852	transcript	XR_006597146.1	pseudogene	4	n.2576+29903G>A
chrA1	84865971	TATATATATATATATA	T	PASS	intron_variant	MODIFIER	LOC101085852	LOC101085852	transcript	XR_006597146.1	pseudogene	4	n.2577-19915_2577-19901delATATATATATATATA
chrA1	84907413	C	T	PASS	intergenic_region	MODIFIER	LOC123386364-LOC101086869	LOC123386364-LOC101086869	intergenic_region	LOC123386364-LOC101086869		-1	n.84907413C>T
chrA1	84910060	G	A	PASS	intergenic_region	MODIFIER	LOC123386364-LOC101086869	LOC123386364-LOC101086869	intergenic_region	LOC123386364-LOC101086869		-1	n.84910060G>A
chrA1	84976527	G	A	PASS	intron_variant	MODIFIER	LOC101087125	LOC101087125	transcript	XM_011283147.3	protein_coding	1	c.65-6571C>T
chrA1	85149877	CACAA	C	PASS	intergenic_region	MODIFIER	LOC101082287-LOC101087896	LOC101082287-LOC101087896	intergenic_region	LOC101082287-LOC101087896		-1	n.85149878_85149881delACAA
chrA1	85435438	GAAAGAAAGAAAGAAAGAAAGAAAGAAAAGAAAGA	G	PASS	intergenic_region	MODIFIER	LOC101082541-LOC101089671	LOC101082541-LOC101089671	intergenic_region	LOC101082541-LOC101089671		-1	n.85435439_85435472delAAAGAAAGAAAGAAAGAAAGAAAGAAAAGAAAGA
chrA1	85505758	G	T	PASS	non_coding_transcript_exon_variant	MODIFIER	LOC109499504	LOC109499504	transcript	XR_002156775.2	pseudogene	2	n.519G>T
chrA1	85530418	C	T	PASS	intergenic_region	MODIFIER	LOC109499504-LOC101089917	LOC109499504-LOC101089917	intergenic_region	LOC109499504-LOC101089917		-1	n.85530418C>T
chrA1	85534619	G	C	PASS	intergenic_region	MODIFIER	LOC109499504-LOC101089917	LOC109499504-LOC101089917	intergenic_region	LOC109499504-LOC101089917		-1	n.85534619G>C
chrA1	85639834	A	C	PASS	intergenic_region	MODIFIER	LOC101082797-LOC101083566	LOC101082797-LOC101083566	intergenic_region	LOC101082797-LOC101083566		-1	n.85639834A>C
chrA1	85648126	A	G	PASS	intergenic_region	MODIFIER	LOC101082797-LOC101083566	LOC101082797-LOC101083566	intergenic_region	LOC101082797-LOC101083566		-1	n.85648126A>G
chrA1	85687864	C	T	PASS	intergenic_region	MODIFIER	LOC101082797-LOC101083566	LOC101082797-LOC101083566	intergenic_region	LOC101082797-LOC101083566		-1	n.85687864C>T
chrA1	85881232	T	A	PASS	intergenic_region	MODIFIER	LOC101082797-LOC101083566	LOC101082797-LOC101083566	intergenic_region	LOC101082797-LOC101083566		-1	n.85881232T>A
chrA1	86223406	G	A	PASS	intergenic_region	MODIFIER	LOC109500764-LOC101083316	LOC109500764-LOC101083316	intergenic_region	LOC109500764-LOC101083316		-1	n.86223406G>A
chrA1	86259261	A	G	PASS	intergenic_region	MODIFIER	LOC109500764-LOC101083316	LOC109500764-LOC101083316	intergenic_region	LOC109500764-LOC101083316		-1	n.86259261A>G
chrA1	86318489	A	G	PASS	intergenic_region	MODIFIER	LOC101083316-LOC101083056	LOC101083316-LOC101083056	intergenic_region	LOC101083316-LOC101083056		-1	n.86318489A>G
chrA1	86344517	C	T	PASS	downstream_gene_variant	MODIFIER	LOC101083056	LOC101083056	transcript	XM_003980575.3	protein_coding	-1	c.*844G>A
chrA1	86796313	G	T	PASS	intergenic_region	MODIFIER	LOC101091078-LOC101094321	LOC101091078-LOC101094321	intergenic_region	LOC101091078-LOC101094321		-1	n.86796313G>T
chrA1	87050828	G	C	PASS	intergenic_region	MODIFIER	LOC101094567-LOC101094819	LOC101094567-LOC101094819	intergenic_region	LOC101094567-LOC101094819		-1	n.87050828G>C
chrA1	87128921	T	G	PASS	intron_variant	MODIFIER	GCSAML	GCSAML	transcript	XM_019813897.3	protein_coding	3	c.140-1524A>C
chrA1	87258121	TA	T	PASS	intergenic_region	MODIFIER	LOC101096031-LOC101096283	LOC101096031-LOC101096283	intergenic_region	LOC101096031-LOC101096283		-1	n.87258122delA
chrA1	87544863	G	A	PASS	intergenic_region	MODIFIER	ZNF496-LOC101097294	ZNF496-LOC101097294	intergenic_region	ZNF496-LOC101097294		-1	n.87544863G>A
chrA1	87671470	C	T	PASS	intergenic_region	MODIFIER	FELCATV1R-PS20-LOC101097538	FELCATV1R-PS20-LOC101097538	intergenic_region	FELCATV1R-PS20-LOC101097538		-1	n.87671470C>T
chrA1	87703538	A	AT	PASS	intergenic_region	MODIFIER	LOC101097538-LOC101097782	LOC101097538-LOC101097782	intergenic_region	LOC101097538-LOC101097782		-1	n.87703538_87703539insT
chrA1	88058072	C	G	PASS	upstream_gene_variant	MODIFIER	IBA57	IBA57	transcript	XM_023253725.2	protein_coding	-1	c.-4155G>C
chrA1	88258264	G	A	PASS	intergenic_region	MODIFIER	LOC123385177-PRSS38	LOC123385177-PRSS38	intergenic_region	LOC123385177-PRSS38		-1	n.88258264G>A
chrA1	88396409	C	T	PASS	intron_variant	MODIFIER	SNAP47	SNAP47	transcript	XM_003980626.5	protein_coding	2	c.485+1298G>A
chrA1	88404282	A	C	PASS	upstream_gene_variant	MODIFIER	JMJD4	JMJD4	transcript	XM_003980627.6	protein_coding	-1	c.-2601A>C
chrA1	88590900	C	T	PASS	intergenic_region	MODIFIER	LOC109492746-LOC109497082	LOC109492746-LOC109497082	intergenic_region	LOC109492746-LOC109497082		-1	n.88590900C>T
chrA1	88614933	C	T	PASS	intergenic_region	MODIFIER	LOC109492746-LOC109497082	LOC109492746-LOC109497082	intergenic_region	LOC109492746-LOC109497082		-1	n.88614933C>T
chrA1	88644784	C	CATAG	PASS	intergenic_region	MODIFIER	LOC109492746-LOC109497082	LOC109492746-LOC109497082	intergenic_region	LOC109492746-LOC109497082		-1	n.88644784_88644785insATAG
chrA1	88644801	GGTACT	G	QD2	intergenic_region	MODIFIER	LOC109492746-LOC109497082	LOC109492746-LOC109497082	intergenic_region	LOC109492746-LOC109497082		-1	n.88644802_88644806delGTACT
chrA1	88644809	G	GAAGAA	QD2	intergenic_region	MODIFIER	LOC109492746-LOC109497082	LOC109492746-LOC109497082	intergenic_region	LOC109492746-LOC109497082		-1	n.88644809_88644810insAAGAA
chrA1	88644813	G	A	QD2	intergenic_region	MODIFIER	LOC109492746-LOC109497082	LOC109492746-LOC109497082	intergenic_region	LOC109492746-LOC109497082		-1	n.88644813G>A
chrA1	88727397	C	T	PASS	intergenic_region	MODIFIER	LOC123384503-LOC123385181	LOC123384503-LOC123385181	intergenic_region	LOC123384503-LOC123385181		-1	n.88727397C>T
chrA1	88983097	GGAA	G	PASS	intergenic_region	MODIFIER	LOC123385203-LOC123385245	LOC123385203-LOC123385245	intergenic_region	LOC123385203-LOC123385245		-1	n.88983098_88983100delGAA
chrA1	89194921	A	G	PASS	downstream_gene_variant	MODIFIER	LOC101093739	LOC101093739	transcript	XM_045062378.1	protein_coding	-1	c.*690T>C
chrA1	89195289	T	G	PASS	downstream_gene_variant	MODIFIER	LOC101093739	LOC101093739	transcript	XM_045062378.1	protein_coding	-1	c.*322A>C
chrA1	89213824	G	GTA	ReadPosRankSum-2	intergenic_region	MODIFIER	LOC101093739-LOC101093987	LOC101093739-LOC101093987	intergenic_region	LOC101093739-LOC101093987		-1	n.89213824_89213825insTA
chrA1	89233882	C	T	PASS	intergenic_region	MODIFIER	LOC101093987-LOC101082715	LOC101093987-LOC101082715	intergenic_region	LOC101093987-LOC101082715		-1	n.89233882C>T
chrA1	89238248	C	A	PASS	intergenic_region	MODIFIER	LOC101093987-LOC101082715	LOC101093987-LOC101082715	intergenic_region	LOC101093987-LOC101082715		-1	n.89238248C>A
chrA1	89456422	C	G	PASS	intergenic_region	MODIFIER	LOC101094232-FELCATV1R2	LOC101094232-FELCATV1R2	intergenic_region	LOC101094232-FELCATV1R2		-1	n.89456422C>G
chrA1	89621443	G	A	PASS	intron_variant	MODIFIER	LOC102901611	LOC102901611	transcript	XM_006927496.4	protein_coding	1	c.1218-8618C>T
chrA1	89703869	A	C	PASS	intron_variant	MODIFIER	FLT4	FLT4	transcript	XM_006927498.5	protein_coding	12	c.1667-454A>C
chrA1	89929721	C	CT	PASS	intergenic_region	MODIFIER	CNOT6-GFPT2	CNOT6-GFPT2	intergenic_region	CNOT6-GFPT2		-1	n.89929721_89929722insT
chrA1	90060228	A	G	PASS	downstream_gene_variant	MODIFIER	MAPK9	MAPK9	transcript	XM_023253983.2	protein_coding	-1	c.*3435A>G
chrA1	90067050	T	TTTG	PASS	downstream_gene_variant	MODIFIER	LOC123385308	LOC123385308	transcript	XM_045057152.1	protein_coding	-1	c.*5446_*5447insCAA
chrA1	90071202	C	A	PASS	upstream_gene_variant	MODIFIER	RASGEF1C	RASGEF1C	transcript	XM_023254000.2	protein_coding	-1	c.-2263C>A
chrA1	90139516	T	G	PASS	intron_variant	MODIFIER	RASGEF1C	RASGEF1C	transcript	XM_011281526.4	protein_coding	6	c.714+5063T>G
chrA1	90147539	C	T	PASS	intron_variant	MODIFIER	RASGEF1C	RASGEF1C	transcript	XM_011281526.4	protein_coding	10	c.1083+335C>T
chrA1	90290124	G	GTC	PASS	intron_variant	MODIFIER	RNF130	RNF130	transcript	XM_023254012.2	protein_coding	5	c.1053-714_1053-713insTC
chrA1	90330403	G	A	PASS	3_prime_UTR_variant	MODIFIER	RNF130	RNF130	transcript	XM_023254015.2	protein_coding	8	c.*3458G>A
chrA1	90337844	C	T	PASS	upstream_gene_variant	MODIFIER	TBC1D9B	TBC1D9B	transcript	XM_023254017.2	protein_coding	-1	c.-164C>T
chrA1	90339189	TGA	T	PASS	downstream_gene_variant	MODIFIER	RNF130	RNF130	transcript	XM_023254015.2	protein_coding	-1	c.*12245_*12246delGA
chrA1	90341468	G	A	PASS	intron_variant	MODIFIER	TBC1D9B	TBC1D9B	transcript	XM_023254017.2	protein_coding	1	c.119-42G>A
chrA1	90342164	A	G	PASS	intron_variant	MODIFIER	TBC1D9B	TBC1D9B	transcript	XM_023254017.2	protein_coding	2	c.229+544A>G
chrA1	90357018	G	GTC	PASS	intron_variant	MODIFIER	TBC1D9B	TBC1D9B	transcript	XM_023254017.2	protein_coding	7	c.1257+1066_1257+1067insTC
chrA1	90455788	G	A	PASS	intron_variant	MODIFIER	LTC4S	LTC4S	transcript	XM_011281552.4	protein_coding	2	c.58+2019C>T
chrA1	90457010	CA	C	PASS	intron_variant	MODIFIER	LTC4S	LTC4S	transcript	XM_011281552.4	protein_coding	2	c.58+796delT
chrA1	90457012	G	T	PASS	intron_variant	MODIFIER	LTC4S	LTC4S	transcript	XM_011281552.4	protein_coding	2	c.58+795C>A
chrA1	90461851	G	A	PASS	upstream_gene_variant	MODIFIER	LTC4S	LTC4S	transcript	XM_011281552.4	protein_coding	-1	c.-1700C>T
chrA1	90463026	C	T	PASS	upstream_gene_variant	MODIFIER	LTC4S	LTC4S	transcript	XM_011281552.4	protein_coding	-1	c.-2875G>A
chrA1	90464339	T	C	PASS	upstream_gene_variant	MODIFIER	LTC4S	LTC4S	transcript	XM_011281552.4	protein_coding	-1	c.-4188A>G
chrA1	90484300	G	A	PASS	intron_variant	MODIFIER	MAML1	MAML1	transcript	XM_023254056.2	protein_coding	1	c.355-5934C>T
chrA1	90488472	G	A	PASS	intron_variant	MODIFIER	MAML1	MAML1	transcript	XM_023254056.2	protein_coding	1	c.355-10106C>T
chrA1	90496423	AC	A	PASS	intron_variant	MODIFIER	MAML1	MAML1	transcript	XM_023254056.2	protein_coding	1	c.354+12058delG
chrA1	90502486	T	C	PASS	intron_variant	MODIFIER	MAML1	MAML1	transcript	XM_023254056.2	protein_coding	1	c.354+5996A>G
chrA1	90507924	G	A	PASS	downstream_gene_variant	MODIFIER	CANX	CANX	transcript	XM_003980647.5	protein_coding	-1	c.*5118C>T
chrA1	90515576	T	G	PASS	intron_variant	MODIFIER	CANX	CANX	transcript	XM_045057200.1	protein_coding	12	c.1522-9A>C
chrA1	90518180	C	T	PASS	intron_variant	MODIFIER	CANX	CANX	transcript	XM_045057200.1	protein_coding	10	c.1186-421G>A
chrA1	90521912	C	T	PASS	intron_variant	MODIFIER	CANX	CANX	transcript	XM_045057200.1	protein_coding	8	c.914+548G>A
chrA1	90572435	G	A	PASS	intron_variant	MODIFIER	CBY3	CBY3	transcript	XM_003980689.4	protein_coding	3	c.*196-2126G>A
chrA1	90593039	T	C	PASS	intergenic_region	MODIFIER	CBY3-HNRNPH1	CBY3-HNRNPH1	intergenic_region	CBY3-HNRNPH1		-1	n.90593039T>C
chrA1	90604357	G	A	PASS	upstream_gene_variant	MODIFIER	HNRNPH1	HNRNPH1	transcript	XM_006927511.3	protein_coding	-1	c.-978G>A
chrA1	90608518	T	G	PASS	intron_variant	MODIFIER	HNRNPH1	HNRNPH1	transcript	XM_006927511.3	protein_coding	4	c.398-743T>G
chrA1	90621193	C	T	PASS	intron_variant	MODIFIER	RUFY1	RUFY1	transcript	XM_003980650.5	protein_coding	15	c.1833-881G>A
chrA1	90622710	C	T	PASS	synonymous_variant	LOW	RUFY1	RUFY1	transcript	XM_003980650.5	protein_coding	15	c.1767G>A	p.Ala589Ala
chrA1	90628936	C	A	PASS	intron_variant	MODIFIER	RUFY1	RUFY1	transcript	XM_003980650.5	protein_coding	11	c.1390-443G>T
chrA1	90654191	G	A	PASS	intron_variant	MODIFIER	RUFY1	RUFY1	transcript	XM_003980650.5	protein_coding	5	c.805-3630C>T
chrA1	90672330	T	A	PASS	intron_variant	MODIFIER	RUFY1	RUFY1	transcript	XM_003980650.5	protein_coding	1	c.286+4537A>T
chrA1	90687197	A	G	PASS	intergenic_region	MODIFIER	RUFY1-TRNAR-CCU	RUFY1-TRNAR-CCU	intergenic_region	RUFY1-TRNAR-CCU		-1	n.90687197A>G
chrA1	90712763	G	T	PASS	intergenic_region	MODIFIER	RUFY1-TRNAR-CCU	RUFY1-TRNAR-CCU	intergenic_region	RUFY1-TRNAR-CCU		-1	n.90712763G>T
chrA1	90729643	C	T	PASS	intergenic_region	MODIFIER	RUFY1-TRNAR-CCU	RUFY1-TRNAR-CCU	intergenic_region	RUFY1-TRNAR-CCU		-1	n.90729643C>T
chrA1	90733201	G	C	PASS	intergenic_region	MODIFIER	RUFY1-TRNAR-CCU	RUFY1-TRNAR-CCU	intergenic_region	RUFY1-TRNAR-CCU		-1	n.90733201G>C
chrA1	90733853	A	G	PASS	intergenic_region	MODIFIER	RUFY1-TRNAR-CCU	RUFY1-TRNAR-CCU	intergenic_region	RUFY1-TRNAR-CCU		-1	n.90733853A>G
chrA1	90736599	G	T	PASS	intergenic_region	MODIFIER	RUFY1-TRNAR-CCU	RUFY1-TRNAR-CCU	intergenic_region	RUFY1-TRNAR-CCU		-1	n.90736599G>T
chrA1	90737133	G	A	PASS	intergenic_region	MODIFIER	RUFY1-TRNAR-CCU	RUFY1-TRNAR-CCU	intergenic_region	RUFY1-TRNAR-CCU		-1	n.90737133G>A
chrA1	90741300	C	T	PASS	intergenic_region	MODIFIER	RUFY1-TRNAR-CCU	RUFY1-TRNAR-CCU	intergenic_region	RUFY1-TRNAR-CCU		-1	n.90741300C>T
chrA1	90748083	GGAGT	G	PASS	downstream_gene_variant	MODIFIER	TRNAR-CCU	TRNAR-CCU	transcript	unassigned_transcript_20	protein_coding	-1	c.*2911_*2914delACTC
chrA1	90752845	G	A	PASS	upstream_gene_variant	MODIFIER	TRNAR-CCU	TRNAR-CCU	transcript	unassigned_transcript_20	protein_coding	-1	c.-1775C>T
chrA1	90754779	C	CCTCCACCAGGCCAGGAGGGCTCCAGTTCAG	PASS	upstream_gene_variant	MODIFIER	TRNAR-CCU	TRNAR-CCU	transcript	unassigned_transcript_20	protein_coding	-1	c.-3710_-3709insCTGAACTGGAGCCCTCCTGGCCTGGTGGAG
chrA1	90758423	A	T	PASS	intergenic_region	MODIFIER	TRNAR-CCU-ADAMTS2	TRNAR-CCU-ADAMTS2	intergenic_region	TRNAR-CCU-ADAMTS2		-1	n.90758423A>T
chrA1	90766602	C	T	PASS	intergenic_region	MODIFIER	TRNAR-CCU-ADAMTS2	TRNAR-CCU-ADAMTS2	intergenic_region	TRNAR-CCU-ADAMTS2		-1	n.90766602C>T
chrA1	90770529	G	A	PASS	intergenic_region	MODIFIER	TRNAR-CCU-ADAMTS2	TRNAR-CCU-ADAMTS2	intergenic_region	TRNAR-CCU-ADAMTS2		-1	n.90770529G>A
chrA1	90805929	G	C	PASS	intergenic_region	MODIFIER	TRNAR-CCU-ADAMTS2	TRNAR-CCU-ADAMTS2	intergenic_region	TRNAR-CCU-ADAMTS2		-1	n.90805929G>C
chrA1	90837616	G	A	PASS	intergenic_region	MODIFIER	TRNAR-CCU-ADAMTS2	TRNAR-CCU-ADAMTS2	intergenic_region	TRNAR-CCU-ADAMTS2		-1	n.90837616G>A
chrA1	90838638	C	T	PASS	intergenic_region	MODIFIER	TRNAR-CCU-ADAMTS2	TRNAR-CCU-ADAMTS2	intergenic_region	TRNAR-CCU-ADAMTS2		-1	n.90838638C>T
chrA1	90860239	C	A	PASS	intron_variant	MODIFIER	ADAMTS2	ADAMTS2	transcript	XM_023254116.2	protein_coding	2	c.528+6332C>A
chrA1	90933454	G	A	PASS	intron_variant	MODIFIER	ADAMTS2	ADAMTS2	transcript	XM_023254116.2	protein_coding	3	c.688+2776G>A
chrA1	90944672	C	T	PASS	intron_variant	MODIFIER	ADAMTS2	ADAMTS2	transcript	XM_023254116.2	protein_coding	3	c.688+13994C>T
chrA1	90993479	G	A	PASS	intron_variant	MODIFIER	ADAMTS2	ADAMTS2	transcript	XM_023254116.2	protein_coding	3	c.689-2133G>A
chrA1	91083127	G	A	PASS	intron_variant	MODIFIER	ADAMTS2	ADAMTS2	transcript	XM_023254116.2	protein_coding	18	c.2751-365G>A
chrA1	91095553	G	A	PASS	3_prime_UTR_variant	MODIFIER	ADAMTS2	ADAMTS2	transcript	XM_023254116.2	protein_coding	22	c.*1270G>A
chrA1	91125288	AAG	A	PASS	intron_variant	MODIFIER	ZNF354C	ZNF354C	transcript	XM_045057461.1	protein_coding	2	c.115-326_115-325delCT
chrA1	91133409	A	G	PASS	upstream_gene_variant	MODIFIER	ZNF354C	ZNF354C	transcript	XM_045057461.1	protein_coding	-1	c.-807T>C
chrA1	91138023	C	T	PASS	downstream_gene_variant	MODIFIER	ZNF879	ZNF879	transcript	XM_023242170.2	protein_coding	-1	c.*4587G>A
chrA1	91141616	G	A	PASS	downstream_gene_variant	MODIFIER	ZNF879	ZNF879	transcript	XM_023242170.2	protein_coding	-1	c.*994C>T
chrA1	91299892	T	C	PASS	downstream_gene_variant	MODIFIER	LOC123384566	LOC123384566	transcript	XM_045054761.1	protein_coding	-1	c.*2347A>G
chrA1	91512990	G	A	QD2	downstream_gene_variant	MODIFIER	LOC111560612	LOC111560612	transcript	XM_023254753.2	protein_coding	-1	c.*3082G>A
chrA1	92153066	G	T	QD2	intergenic_region	MODIFIER	LOC109499762-B4GALT7	LOC109499762-B4GALT7	intergenic_region	LOC109499762-B4GALT7		-1	n.92153066G>T
chrA1	92153068	C	A	QD2	intergenic_region	MODIFIER	LOC109499762-B4GALT7	LOC109499762-B4GALT7	intergenic_region	LOC109499762-B4GALT7		-1	n.92153068C>A
chrA1	92153471	A	AGT	QD2	intergenic_region	MODIFIER	LOC109499762-B4GALT7	LOC109499762-B4GALT7	intergenic_region	LOC109499762-B4GALT7		-1	n.92153471_92153472insGT
chrA1	92554125	T	A	PASS	intergenic_region	MODIFIER	LOC105260504-LOC105260662	LOC105260504-LOC105260662	intergenic_region	LOC105260504-LOC105260662		-1	n.92554125T>A
chrA1	92970353	A	ATTT	PASS	intron_variant	MODIFIER	KCNN2	KCNN2	transcript	XM_019830963.3	protein_coding	2	c.-181-21009_-181-21008insTTT
chrA1	92970363	A	ACGTTT	PASS	intron_variant	MODIFIER	KCNN2	KCNN2	transcript	XM_019830963.3	protein_coding	2	c.-181-20999_-181-20998insCGTTT
chrA1	93172622	C	CT	PASS	intergenic_region	MODIFIER	KCNN2-LOC123385405	KCNN2-LOC123385405	intergenic_region	KCNN2-LOC123385405		-1	n.93172622_93172623insT
chrA1	93830534	A	C	PASS	upstream_gene_variant	MODIFIER	LOC123385418	LOC123385418	transcript	XR_006597886.1	pseudogene	-1	n.-3017T>G
chrA1	94852988	A	ATTTATTTATTT	PASS	intron_variant	MODIFIER	LOC123385454	LOC123385454	transcript	XR_006597986.1	pseudogene	1	n.1106+11800_1106+11801insTTTATTTATTT
chrA1	95452438	T	A	PASS	intron_variant	MODIFIER	LOC123385477	LOC123385477	transcript	XR_006598062.1	pseudogene	1	n.206+44755T>A
chrA1	95452449	A	T	PASS	intron_variant	MODIFIER	LOC123385477	LOC123385477	transcript	XR_006598062.1	pseudogene	1	n.206+44766A>T
chrA1	95452464	G	T	PASS	intron_variant	MODIFIER	LOC123385477	LOC123385477	transcript	XR_006598062.1	pseudogene	1	n.206+44781G>T
chrA1	95544102	T	TC	PASS	intron_variant	MODIFIER	LOC123385477	LOC123385477	transcript	XR_006598062.1	pseudogene	1	n.207-109012_207-109011insC
chrA1	97689873	A	T	QD2	upstream_gene_variant	MODIFIER	TNFAIP8	TNFAIP8	transcript	XM_006927544.5	protein_coding	-1	c.-823A>T
chrA1	100520204	C	T	PASS	intron_variant	MODIFIER	LOC123385569	LOC123385569	transcript	XR_006598379.1	pseudogene	2	n.1052+5880C>T
chrA1	100885856	A	AT	PASS	intron_variant	MODIFIER	SNX24	SNX24	transcript	XM_045058194.1	protein_coding	2	c.543+35146_543+35147insT
chrA1	100885863	T	TTA	PASS	intron_variant	MODIFIER	SNX24	SNX24	transcript	XM_045058194.1	protein_coding	2	c.543+35153_543+35154insTA
chrA1	100885867	TGA	T	ReadPosRankSum-2	intron_variant	MODIFIER	SNX24	SNX24	transcript	XM_045058194.1	protein_coding	2	c.543+35158_543+35159delGA
chrA1	100885871	G	T	PASS	intron_variant	MODIFIER	SNX24	SNX24	transcript	XM_045058194.1	protein_coding	2	c.543+35161G>T
chrA1	101165691	A	T	PASS	intron_variant	MODIFIER	PRDM6	PRDM6	transcript	XM_045058236.1	protein_coding	3	c.904-1651A>T
chrA1	101752214	C	G	PASS	intron_variant	MODIFIER	LOC123385613	LOC123385613	transcript	XR_006598493.1	pseudogene	1	n.33+15898C>G
chrA1	101752218	A	T	QD2	intron_variant	MODIFIER	LOC123385613	LOC123385613	transcript	XR_006598493.1	pseudogene	1	n.33+15902A>T
chrA1	101752222	A	T	QD2	intron_variant	MODIFIER	LOC123385613	LOC123385613	transcript	XR_006598493.1	pseudogene	1	n.33+15906A>T
chrA1	101752225	C	G	PASS	intron_variant	MODIFIER	LOC123385613	LOC123385613	transcript	XR_006598493.1	pseudogene	1	n.33+15909C>G
chrA1	101752232	A	T	PASS	intron_variant	MODIFIER	LOC123385613	LOC123385613	transcript	XR_006598493.1	pseudogene	1	n.33+15916A>T
chrA1	101999155	A	C	PASS	intergenic_region	MODIFIER	LOC109500079-LOC109492798	LOC109500079-LOC109492798	intergenic_region	LOC109500079-LOC109492798		-1	n.101999155A>C
chrA1	101999156	A	C	PASS	intergenic_region	MODIFIER	LOC109500079-LOC109492798	LOC109500079-LOC109492798	intergenic_region	LOC109500079-LOC109492798		-1	n.101999156A>C
chrA1	102036096	AC	A	PASS	intergenic_region	MODIFIER	LOC109500079-LOC109492798	LOC109500079-LOC109492798	intergenic_region	LOC109500079-LOC109492798		-1	n.102036097delC
chrA1	102992687	A	AG	PASS	intron_variant	MODIFIER	LOC111560609	LOC111560609	transcript	XR_002742603.2	pseudogene	2	n.2382-76859_2382-76858insC
chrA1	104202279	C	T	PASS	intergenic_region	MODIFIER	LOC123385633-LOC109500113	LOC123385633-LOC109500113	intergenic_region	LOC123385633-LOC109500113		-1	n.104202279C>T
chrA1	108050760	A	T	PASS	intron_variant	MODIFIER	LYRM7	LYRM7	transcript	XM_019831696.3	protein_coding	1	c.135+6152A>T
chrA1	108050765	C	CA	PASS	intron_variant	MODIFIER	LYRM7	LYRM7	transcript	XM_019831696.3	protein_coding	1	c.135+6157_135+6158insA
chrA1	111113556	C	CG	ReadPosRankSum-2	upstream_gene_variant	MODIFIER	LOC102899549	LOC102899549	transcript	XR_006599007.1	pseudogene	-1	n.-16dupC
chrA1	112435029	A	T	PASS	intron_variant	MODIFIER	TGFBI	TGFBI	transcript	XM_003980782.5	protein_coding	1	c.135-2121A>T
chrA1	112435030	G	T	PASS	intron_variant	MODIFIER	TGFBI	TGFBI	transcript	XM_003980782.5	protein_coding	1	c.135-2120G>T
chrA1	112435031	A	T	PASS	intron_variant	MODIFIER	TGFBI	TGFBI	transcript	XM_003980782.5	protein_coding	1	c.135-2119A>T
chrA1	112847152	A	ATTTTTTTATTATTTTTTTTT	PASS	intergenic_region	MODIFIER	TRPC7-LOC111556734	TRPC7-LOC111556734	intergenic_region	TRPC7-LOC111556734		-1	n.112847152_112847153insTTTTTTTATTATTTTTTTTT
chrA1	112847156	A	AATTTTTTTTTTCAACATTTATTTTATTTTTGGGACAGAGAGAG	PASS	intergenic_region	MODIFIER	TRPC7-LOC111556734	TRPC7-LOC111556734	intergenic_region	TRPC7-LOC111556734		-1	n.112847156_112847157insATTTTTTTTTTCAACATTTATTTTATTTTTGGGACAGAGAGAG
chrA1	113063495	A	G	PASS	upstream_gene_variant	MODIFIER	LOC123385944	LOC123385944	transcript	XR_006599250.1	pseudogene	-1	n.-108T>C
chrA1	113063500	T	A	PASS	upstream_gene_variant	MODIFIER	LOC123385944	LOC123385944	transcript	XR_006599250.1	pseudogene	-1	n.-113A>T
chrA1	113063516	C	T	PASS	upstream_gene_variant	MODIFIER	LOC123385944	LOC123385944	transcript	XR_006599250.1	pseudogene	-1	n.-129G>A
chrA1	113063518	C	T	PASS	upstream_gene_variant	MODIFIER	LOC123385944	LOC123385944	transcript	XR_006599250.1	pseudogene	-1	n.-131G>A
chrA1	113558516	A	ATTTTTTTTTTAATTTTTTTTTCAACGTTTTTTATTT	QD2	intron_variant	MODIFIER	SPOCK1	SPOCK1	transcript	XM_023255519.2	protein_coding	2	c.187-26270_187-26269insAAATAAAAAACGTTGAAAAAAAAATTAAAAAAAAAA
chrA1	113610502	C	T	PASS	intron_variant	MODIFIER	SPOCK1	SPOCK1	transcript	XM_023255519.2	protein_coding	2	c.187-78255G>A
chrA1	114721964	G	GGGGCGCCTGGGTGGCGC	PASS	downstream_gene_variant	MODIFIER	LOC111557006	LOC111557006	transcript	XR_002736725.1	snoRNA	-1	n.*425_*426insGCGCCACCCAGGCGCCC
chrA1	114721965	A	AGTCGGTTAAGCGTCCGACTTCAGCCAGGTCACGATCTCGCGGTCCGTGAG	PASS	downstream_gene_variant	MODIFIER	LOC111557006	LOC111557006	transcript	XR_002736725.1	snoRNA	-1	n.*424_*425insCTCACGGACCGCGAGATCGTGACCTGGCTGAAGTCGGACGCTTAACCGAC
chrA1	114736395	T	A	PASS	upstream_gene_variant	MODIFIER	HSPA9	HSPA9	transcript	XM_003980812.5	protein_coding	-1	c.-925A>T
chrA1	114736402	G	C	PASS	upstream_gene_variant	MODIFIER	HSPA9	HSPA9	transcript	XM_003980812.5	protein_coding	-1	c.-932C>G
chrA1	114736405	G	C	PASS	upstream_gene_variant	MODIFIER	HSPA9	HSPA9	transcript	XM_003980812.5	protein_coding	-1	c.-935C>G
chrA1	114736408	T	C	PASS	upstream_gene_variant	MODIFIER	HSPA9	HSPA9	transcript	XM_003980812.5	protein_coding	-1	c.-938A>G
chrA1	114736410	T	A	PASS	upstream_gene_variant	MODIFIER	HSPA9	HSPA9	transcript	XM_003980812.5	protein_coding	-1	c.-940A>T
chrA1	115779997	T	TATATATATATATATATATATATATATAC	PASS	3_prime_UTR_variant	MODIFIER	PSD2	PSD2	transcript	XM_045059878.1	protein_coding	16	c.*689_*690insACATATATATATATATATATATATATAT
chrA1	115895897	C	T	PASS	intron_variant	MODIFIER	NRG2	NRG2	transcript	XM_023255767.2	protein_coding	1	c.739+72445G>A
chrA1	117157605	C	T	PASS	synonymous_variant	LOW	LOC101100942	LOC101100942	transcript	XM_045039872.1	protein_coding	1	c.1912C>T	p.Leu638Leu
chrA1	117227693	C	CACAA	PASS	upstream_gene_variant	MODIFIER	LOC101100942	LOC101100942	transcript	XM_019833435.3	protein_coding	-1	c.-1519_-1518insACAA
chrA1	117227696	ATT	A	PASS	upstream_gene_variant	MODIFIER	LOC101100942	LOC101100942	transcript	XM_019833435.3	protein_coding	-1	c.-1515_-1514delTT
chrA1	118792310	C	A	PASS	intron_variant	MODIFIER	ARHGAP26	ARHGAP26	transcript	XM_011282717.4	protein_coding	20	c.1992-5392C>A
chrA1	119108466	TCCCCCTTCTTTTCTTTCTTCCCCAATTCTTTTCTTCCTTCCCCCTTCCTTCCTTCCTTCTTTCTTTCTTTCTTTCCATCCTTCCTC	T	PASS	intergenic_region	MODIFIER	NR3C1-LOC111556769	NR3C1-LOC111556769	intergenic_region	NR3C1-LOC111556769		-1	n.119108467_119108552delCCCCCTTCTTTTCTTTCTTCCCCAATTCTTTTCTTCCTTCCCCCTTCCTTCCTTCCTTCTTTCTTTCTTTCTTTCCATCCTTCCTC
chrA1	119268880	C	T	PASS	intergenic_region	MODIFIER	NR3C1-LOC111556769	NR3C1-LOC111556769	intergenic_region	NR3C1-LOC111556769		-1	n.119268880C>T
chrA1	122238088	C	G	PASS	intron_variant	MODIFIER	PPP2R2B	PPP2R2B	transcript	XM_019833906.3	protein_coding	1	c.74+39399G>C
chrA1	122375694	C	T	PASS	intergenic_region	MODIFIER	PPP2R2B-LOC123386241	PPP2R2B-LOC123386241	intergenic_region	PPP2R2B-LOC123386241		-1	n.122375694C>T
chrA1	123144254	C	A	PASS	intergenic_region	MODIFIER	CA1H5orf46-LOC101094900	CA1H5orf46-LOC101094900	intergenic_region	CA1H5orf46-LOC101094900		-1	n.123144254C>A
chrA1	123144257	T	A	PASS	intergenic_region	MODIFIER	CA1H5orf46-LOC101094900	CA1H5orf46-LOC101094900	intergenic_region	CA1H5orf46-LOC101094900		-1	n.123144257T>A
chrA1	123755133	C	T	PASS	intron_variant	MODIFIER	PLPP1	PLPP1	transcript	XM_003980966.6	protein_coding	1	c.59-14398G>A
chrA1	123755138	C	T	PASS	intron_variant	MODIFIER	PLPP1	PLPP1	transcript	XM_003980966.6	protein_coding	1	c.59-14403G>A
chrA1	123755146	C	T	PASS	intron_variant	MODIFIER	PLPP1	PLPP1	transcript	XM_003980966.6	protein_coding	1	c.59-14411G>A
chrA1	124171398	A	AG	PASS	intron_variant	MODIFIER	IL6ST	IL6ST	transcript	XM_011282895.3	protein_coding	16	c.1937+292_1937+293insC
chrA1	124326367	TGAGG	T	QD2	intron_variant	MODIFIER	ANKRD55	ANKRD55	transcript	XM_019834369.3	protein_coding	7	c.484-2183_484-2180delCCTC
chrA1	124326372	A	T	QD2	intron_variant	MODIFIER	ANKRD55	ANKRD55	transcript	XM_019834369.3	protein_coding	7	c.484-2184T>A
chrA1	124326374	A	T	QD2	intron_variant	MODIFIER	ANKRD55	ANKRD55	transcript	XM_019834369.3	protein_coding	7	c.484-2186T>A
chrA1	124504394	G	GCTGAAAAAAAGAAAGACTTACATTTTGCTATATTTTAATGGCCCA	ReadPosRankSum-2	intron_variant	MODIFIER	ANKRD55	ANKRD55	transcript	XM_045060815.1	protein_coding	5	c.-144+28142_-144+28143insTGGGCCATTAAAATATAGCAAAATGTAAGTCTTTCTTTTTTTCAG
chrA1	124519163	TGAGTA	T	PASS	intron_variant	MODIFIER	ANKRD55	ANKRD55	transcript	XM_045060815.1	protein_coding	5	c.-144+13369_-144+13373delTACTC
chrA1	124519650	G	A	PASS	intron_variant	MODIFIER	ANKRD55	ANKRD55	transcript	XM_045060815.1	protein_coding	5	c.-144+12887C>T
chrA1	124792746	G	A	PASS	intergenic_region	MODIFIER	ANKRD55-LOC101096873	ANKRD55-LOC101096873	intergenic_region	ANKRD55-LOC101096873		-1	n.124792746G>A
chrA1	124870975	AAAT	A	PASS	intergenic_region	MODIFIER	ANKRD55-LOC101096873	ANKRD55-LOC101096873	intergenic_region	ANKRD55-LOC101096873		-1	n.124870976_124870978delAAT
chrA1	124875369	T	C	PASS	intergenic_region	MODIFIER	ANKRD55-LOC101096873	ANKRD55-LOC101096873	intergenic_region	ANKRD55-LOC101096873		-1	n.124875369T>C
chrA1	125010240	C	CCT	PASS	intron_variant	MODIFIER	LOC109501450	LOC109501450	transcript	XR_002159507.3	pseudogene	1	n.94+8547_94+8548insAG
chrA1	125058548	T	C	PASS	intron_variant	MODIFIER	MIER3	MIER3	transcript	XM_023256767.2	protein_coding	2	c.204+1936A>G
chrA1	125420125	G	T	PASS	intergenic_region	MODIFIER	LOC111557007-ACTBL2	LOC111557007-ACTBL2	intergenic_region	LOC111557007-ACTBL2		-1	n.125420125G>T
chrA1	125882409	C	CT	PASS	intergenic_region	MODIFIER	ACTBL2-LOC109501462	ACTBL2-LOC109501462	intergenic_region	ACTBL2-LOC109501462		-1	n.125882409_125882410insT
chrA1	126647854	T	A	PASS	intron_variant	MODIFIER	RAB3C	RAB3C	transcript	XM_045061019.1	protein_coding	3	c.477-50995T>A
chrA1	129545291	C	A	PASS	intron_variant	MODIFIER	LOC123386503	LOC123386503	transcript	XR_006600451.1	pseudogene	2	n.892-16674C>A
chrA1	129743406	G	C	PASS	upstream_gene_variant	MODIFIER	KIF2A	KIF2A	transcript	XM_023256931.2	protein_coding	-1	c.-3247G>C
chrA1	129743408	G	C	PASS	upstream_gene_variant	MODIFIER	KIF2A	KIF2A	transcript	XM_023256931.2	protein_coding	-1	c.-3245G>C
chrA1	129743411	G	C	PASS	upstream_gene_variant	MODIFIER	KIF2A	KIF2A	transcript	XM_023256931.2	protein_coding	-1	c.-3242G>C
chrA1	130042261	C	A	PASS	intergenic_region	MODIFIER	IPO11-LOC123384823	IPO11-LOC123384823	intergenic_region	IPO11-LOC123384823		-1	n.130042261C>A
chrA1	131443355	A	C	PASS	intron_variant	MODIFIER	RNF180	RNF180	transcript	XM_023256994.2	protein_coding	4	c.1192-9211A>C
chrA1	131726232	CTGTAA	C	PASS	intergenic_region	MODIFIER	RGS7BP-SHISAL2B	RGS7BP-SHISAL2B	intergenic_region	RGS7BP-SHISAL2B		-1	n.131726233_131726237delTGTAA
chrA1	131726240	T	G	PASS	intergenic_region	MODIFIER	RGS7BP-SHISAL2B	RGS7BP-SHISAL2B	intergenic_region	RGS7BP-SHISAL2B		-1	n.131726240T>G
chrA1	132709102	T	C	QD2	intron_variant	MODIFIER	NLN	NLN	transcript	XM_011284017.3	protein_coding	6	c.823-2445T>C
chrA1	132715592	A	C	PASS	intron_variant	MODIFIER	NLN	NLN	transcript	XM_011284017.3	protein_coding	8	c.1326-1460A>C
chrA1	132715680	C	A	PASS	intron_variant	MODIFIER	NLN	NLN	transcript	XM_011284017.3	protein_coding	8	c.1326-1372C>A
chrA1	132715696	A	T	PASS	intron_variant	MODIFIER	NLN	NLN	transcript	XM_011284017.3	protein_coding	8	c.1326-1356A>T
chrA1	132715704	C	A	PASS	intron_variant	MODIFIER	NLN	NLN	transcript	XM_011284017.3	protein_coding	8	c.1326-1348C>A
chrA1	133355628	T	C	PASS	intergenic_region	MODIFIER	LOC109492868-MAST4	LOC109492868-MAST4	intergenic_region	LOC109492868-MAST4		-1	n.133355628T>C
chrA1	133632536	G	C	PASS	intron_variant	MODIFIER	MAST4	MAST4	transcript	XM_023257117.2	protein_coding	3	c.637-3157G>C
chrA1	134329732	G	GGGGGGGGGGGGGGCCCCCCCCCCCCC	ReadPosRankSum-2	intron_variant	MODIFIER	LOC111561368	LOC111561368	transcript	XR_006600596.1	pseudogene	9	n.1229-14306_1229-14305insGGGGGGGGGGGGGCCCCCCCCCCCCC
chrA1	135472268	A	AAG	PASS	intergenic_region	MODIFIER	LOC123386576-LOC123386573	LOC123386576-LOC123386573	intergenic_region	LOC123386576-LOC123386573		-1	n.135472268_135472269insAG
chrA1	135626533	C	T	PASS	intron_variant	MODIFIER	SLC30A5	SLC30A5	transcript	XM_011283965.3	protein_coding	11	c.1440-1302C>T
chrA1	135626546	A	T	PASS	intron_variant	MODIFIER	SLC30A5	SLC30A5	transcript	XM_011283965.3	protein_coding	11	c.1440-1289A>T
chrA1	136006705	A	T	PASS	intron_variant	MODIFIER	LOC101094730	LOC101094730	transcript	XM_011283892.4	protein_coding	14	c.1029-1387A>T
chrA1	136006721	T	TATTTATTTA	PASS	intron_variant	MODIFIER	LOC101094730	LOC101094730	transcript	XM_011283892.4	protein_coding	14	c.1029-1371_1029-1370insATTTATTTA
chrA1	136006760	A	T	PASS	intron_variant	MODIFIER	LOC101094730	LOC101094730	transcript	XM_011283892.4	protein_coding	14	c.1029-1332A>T
chrA1	136006762	A	C	PASS	intron_variant	MODIFIER	LOC101094730	LOC101094730	transcript	XM_011283892.4	protein_coding	14	c.1029-1330A>C
chrA1	136006773	G	T	PASS	intron_variant	MODIFIER	LOC101094730	LOC101094730	transcript	XM_011283892.4	protein_coding	14	c.1029-1319G>T
chrA1	136006777	G	T	PASS	intron_variant	MODIFIER	LOC101094730	LOC101094730	transcript	XM_011283892.4	protein_coding	14	c.1029-1315G>T
chrA1	136006791	G	C	PASS	intron_variant	MODIFIER	LOC101094730	LOC101094730	transcript	XM_011283892.4	protein_coding	14	c.1029-1301G>C
chrA1	136006797	T	A	PASS	intron_variant	MODIFIER	LOC101094730	LOC101094730	transcript	XM_011283892.4	protein_coding	14	c.1029-1295T>A
chrA1	136246331	C	A	PASS	intron_variant	MODIFIER	MCCC2	MCCC2	transcript	XM_003981052.5	protein_coding	6	c.624+92C>A
chrA1	136246337	G	T	PASS	intron_variant	MODIFIER	MCCC2	MCCC2	transcript	XM_003981052.5	protein_coding	6	c.624+98G>T
chrA1	137585997	A	C	PASS	intergenic_region	MODIFIER	FCHO2-TMEM171	FCHO2-TMEM171	intergenic_region	FCHO2-TMEM171		-1	n.137585997A>C
chrA1	137900552	A	C	QD2	intron_variant	MODIFIER	FOXD1	FOXD1	transcript	XM_023257363.2	protein_coding	3	c.-481+146T>G
chrA1	138132282	G	C	PASS	intron_variant	MODIFIER	ARHGEF28	ARHGEF28	transcript	XM_011283815.4	protein_coding	2	c.34-26860G>C
chrA1	138132285	C	A	PASS	intron_variant	MODIFIER	ARHGEF28	ARHGEF28	transcript	XM_011283815.4	protein_coding	2	c.34-26857C>A
chrA1	140223919	T	A	PASS	intron_variant	MODIFIER	SV2C	SV2C	transcript	XM_003981081.6	protein_coding	2	c.580+10635T>A
chrA1	140593640	A	C	PASS	intron_variant	MODIFIER	IQGAP2	IQGAP2	transcript	XM_011284171.4	protein_coding	7	c.641-247A>C
chrA1	140621703	T	A	PASS	intron_variant	MODIFIER	IQGAP2	IQGAP2	transcript	XM_011284171.4	protein_coding	12	c.1358-533T>A
chrA1	140663173	C	G	PASS	intron_variant	MODIFIER	IQGAP2	IQGAP2	transcript	XM_011284171.4	protein_coding	20	c.2320+912C>G
chrA1	140890385	T	TG	PASS	upstream_gene_variant	MODIFIER	CRHBP	CRHBP	transcript	XM_023257693.2	protein_coding	-1	c.-3093_-3092insG
chrA1	140891040	T	C	PASS	upstream_gene_variant	MODIFIER	CRHBP	CRHBP	transcript	XM_023257693.2	protein_coding	-1	c.-2438T>C
chrA1	140912623	G	T	PASS	intron_variant	MODIFIER	LOC109501895	LOC109501895	transcript	XR_002160237.3	pseudogene	2	n.1332+1971G>T
chrA1	140923242	T	C	PASS	intron_variant	MODIFIER	LOC109501895	LOC109501895	transcript	XR_002160237.3	pseudogene	2	n.1333-1442T>C
chrA1	140928096	G	A	PASS	downstream_gene_variant	MODIFIER	LOC109501895	LOC109501895	transcript	XR_002160237.3	pseudogene	-1	n.*259G>A
chrA1	140979140	CT	C	PASS	downstream_gene_variant	MODIFIER	AGGF1	AGGF1	transcript	XM_011284145.4	protein_coding	-1	c.*3205delT
chrA1	140979144	CT	C	PASS	downstream_gene_variant	MODIFIER	AGGF1	AGGF1	transcript	XM_011284145.4	protein_coding	-1	c.*3209delT
chrA1	141639488	CTCT	C	PASS	intron_variant	MODIFIER	TBCA	TBCA	transcript	XM_023257768.2	protein_coding	1	c.54-30541_54-30539delAGA
chrA1	141639503	CTG	C	PASS	intron_variant	MODIFIER	TBCA	TBCA	transcript	XM_023257768.2	protein_coding	1	c.54-30555_54-30554delCA
chrA1	141898489	G	T	PASS	downstream_gene_variant	MODIFIER	AP3B1	AP3B1	transcript	XM_023257774.2	protein_coding	-1	c.*4645C>A
chrA1	142132588	T	A	PASS	intron_variant	MODIFIER	AP3B1	AP3B1	transcript	XM_023257772.2	protein_coding	1	c.129-15297A>T
chrA1	142132596	T	A	QD2	intron_variant	MODIFIER	AP3B1	AP3B1	transcript	XM_023257772.2	protein_coding	1	c.129-15305A>T
chrA1	142697179	T	TGGG	QD2	intron_variant	MODIFIER	ARSB	ARSB	transcript	NM_001142259.1	protein_coding	4	c.905-349_905-348insCCC
chrA1	144036089	T	C	PASS	intron_variant	MODIFIER	ZFYVE16	ZFYVE16	transcript	XM_003981109.6	protein_coding	1	c.-38-3624T>C
chrA1	144163555	C	T	PASS	intergenic_region	MODIFIER	ANKRD34B-LOC123379216	ANKRD34B-LOC123379216	intergenic_region	ANKRD34B-LOC123379216		-1	n.144163555C>T
chrA1	144309914	G	C	PASS	intron_variant	MODIFIER	MSH3	MSH3	transcript	XM_003981121.6	protein_coding	13	c.1869+4510G>C
chrA1	144310315	ATTTCCAGACT	A	PASS	intron_variant	MODIFIER	MSH3	MSH3	transcript	XM_003981121.6	protein_coding	13	c.1869+4912_1869+4921delTTTCCAGACT
chrA1	144310937	AAAG	A	PASS	intron_variant	MODIFIER	MSH3	MSH3	transcript	XM_003981121.6	protein_coding	13	c.1869+5534_1869+5536delAAG
chrA1	144314108	T	C	PASS	intron_variant	MODIFIER	MSH3	MSH3	transcript	XM_003981121.6	protein_coding	13	c.1870-4880T>C
chrA1	144315912	A	G	PASS	intron_variant	MODIFIER	MSH3	MSH3	transcript	XM_003981121.6	protein_coding	13	c.1870-3076A>G
chrA1	144316152	C	T	PASS	intron_variant	MODIFIER	MSH3	MSH3	transcript	XM_003981121.6	protein_coding	13	c.1870-2836C>T
chrA1	144316845	C	T	PASS	intron_variant	MODIFIER	MSH3	MSH3	transcript	XM_003981121.6	protein_coding	13	c.1870-2143C>T
chrA1	144319897	T	C	PASS	intron_variant	MODIFIER	MSH3	MSH3	transcript	XM_003981121.6	protein_coding	14	c.2058-12T>C
chrA1	144320837	A	G	PASS	intron_variant	MODIFIER	MSH3	MSH3	transcript	XM_003981121.6	protein_coding	15	c.2226+760A>G
chrA1	144322836	C	T	PASS	intron_variant	MODIFIER	MSH3	MSH3	transcript	XM_003981121.6	protein_coding	15	c.2226+2759C>T
chrA1	144324242	G	GT	PASS	intron_variant	MODIFIER	MSH3	MSH3	transcript	XM_003981121.6	protein_coding	15	c.2227-1407_2227-1406insT
chrA1	144324798	C	T	PASS	intron_variant	MODIFIER	MSH3	MSH3	transcript	XM_003981121.6	protein_coding	15	c.2227-851C>T
chrA1	144327385	A	G	PASS	intron_variant	MODIFIER	MSH3	MSH3	transcript	XM_003981121.6	protein_coding	16	c.2292-914A>G
chrA1	144329627	C	T	PASS	intron_variant	MODIFIER	MSH3	MSH3	transcript	XM_003981121.6	protein_coding	17	c.2408+1212C>T
chrA1	144341326	G	A	PASS	intron_variant	MODIFIER	MSH3	MSH3	transcript	XM_003981121.6	protein_coding	18	c.2517-450G>A
chrA1	144351002	G	A	PASS	intron_variant	MODIFIER	MSH3	MSH3	transcript	XM_003981121.6	protein_coding	19	c.2629-8184G>A
chrA1	144370810	G	A	PASS	intron_variant	MODIFIER	MSH3	MSH3	transcript	XM_003981121.6	protein_coding	20	c.2786+11467G>A
chrA1	144398646	GA	G	PASS	downstream_gene_variant	MODIFIER	MSH3	MSH3	transcript	XR_002160390.3	pseudogene	-1	n.*2092delA
chrA1	144398656	T	C	PASS	downstream_gene_variant	MODIFIER	MSH3	MSH3	transcript	XR_002160390.3	pseudogene	-1	n.*2101T>C
chrA1	144417780	T	C	PASS	intergenic_region	MODIFIER	MSH3-RASGRF2	MSH3-RASGRF2	intergenic_region	MSH3-RASGRF2		-1	n.144417780T>C
chrA1	144432382	G	A	PASS	intergenic_region	MODIFIER	MSH3-RASGRF2	MSH3-RASGRF2	intergenic_region	MSH3-RASGRF2		-1	n.144432382G>A
chrA1	144434759	T	TTCTC	PASS	intergenic_region	MODIFIER	MSH3-RASGRF2	MSH3-RASGRF2	intergenic_region	MSH3-RASGRF2		-1	n.144434759_144434760insTCTC
chrA1	144436261	CTG	C	PASS	intergenic_region	MODIFIER	MSH3-RASGRF2	MSH3-RASGRF2	intergenic_region	MSH3-RASGRF2		-1	n.144436262_144436263delTG
chrA1	144436438	T	C	PASS	intergenic_region	MODIFIER	MSH3-RASGRF2	MSH3-RASGRF2	intergenic_region	MSH3-RASGRF2		-1	n.144436438T>C
chrA1	144436754	A	C	PASS	intergenic_region	MODIFIER	MSH3-RASGRF2	MSH3-RASGRF2	intergenic_region	MSH3-RASGRF2		-1	n.144436754A>C
chrA1	144437710	G	A	PASS	intergenic_region	MODIFIER	MSH3-RASGRF2	MSH3-RASGRF2	intergenic_region	MSH3-RASGRF2		-1	n.144437710G>A
chrA1	144437770	T	C	PASS	intergenic_region	MODIFIER	MSH3-RASGRF2	MSH3-RASGRF2	intergenic_region	MSH3-RASGRF2		-1	n.144437770T>C
chrA1	144440567	C	T	PASS	upstream_gene_variant	MODIFIER	RASGRF2	RASGRF2	transcript	XM_023257887.2	protein_coding	-1	c.-4756C>T
chrA1	144567467	C	T	PASS	intron_variant	MODIFIER	RASGRF2	RASGRF2	transcript	XM_023257887.2	protein_coding	12	c.1755+4258C>T
chrA1	144810957	A	AAAAC	PASS	intron_variant	MODIFIER	ACOT12	ACOT12	transcript	XM_045062674.1	protein_coding	2	c.197+866_197+867insGTTT
chrA1	144848656	C	T	PASS	intron_variant	MODIFIER	SSBP2	SSBP2	transcript	XM_045033195.1	protein_coding	18	c.1246-1080G>A
chrA1	145005045	C	T	PASS	intron_variant	MODIFIER	SSBP2	SSBP2	transcript	XM_045033195.1	protein_coding	4	c.283-16111G>A
chrA1	145005052	C	T	PASS	intron_variant	MODIFIER	SSBP2	SSBP2	transcript	XM_045033195.1	protein_coding	4	c.283-16118G>A
chrA1	145110521	C	T	PASS	intron_variant	MODIFIER	SSBP2	SSBP2	transcript	XM_045033195.1	protein_coding	1	c.63-40230G>A
chrA1	145388731	C	T	PASS	intron_variant	MODIFIER	ATG10	ATG10	transcript	XM_006927827.5	protein_coding	2	c.211-2302C>T
chrA1	145614948	A	G	PASS	downstream_gene_variant	MODIFIER	ATG10	ATG10	transcript	XM_019836266.3	protein_coding	-1	c.*4580A>G
chrA1	145837912	C	G	PASS	downstream_gene_variant	MODIFIER	LOC123378999	LOC123378999	transcript	XM_045033267.1	protein_coding	-1	c.*3724C>G
chrA1	145837917	C	G	PASS	downstream_gene_variant	MODIFIER	LOC123378999	LOC123378999	transcript	XM_045033267.1	protein_coding	-1	c.*3729C>G
chrA1	146927847	C	T	PASS	non_coding_transcript_exon_variant	MODIFIER	LOC123379008	LOC123379008	transcript	XR_006582885.1	pseudogene	3	n.734G>A
chrA1	147519472	CACA	C	PASS	intron_variant	MODIFIER	LOC123379012	LOC123379012	transcript	XR_006582897.1	pseudogene	1	n.734-30189_734-30187delTGT
chrA1	147531406	CAA	C	PASS	intron_variant	MODIFIER	LOC123379012	LOC123379012	transcript	XR_006582897.1	pseudogene	1	n.734-42122_734-42121delTT
chrA1	148145721	T	C	PASS	intergenic_region	MODIFIER	LOC109502801-LOC101094649	LOC109502801-LOC101094649	intergenic_region	LOC109502801-LOC101094649		-1	n.148145721T>C
chrA1	148560809	C	A	PASS	intergenic_region	MODIFIER	LOC101094649-LOC123379022	LOC101094649-LOC123379022	intergenic_region	LOC101094649-LOC123379022		-1	n.148560809C>A
chrA1	148717959	C	A	PASS	intergenic_region	MODIFIER	LOC101094649-LOC123379022	LOC101094649-LOC123379022	intergenic_region	LOC101094649-LOC123379022		-1	n.148717959C>A
chrA1	148717961	T	A	PASS	intergenic_region	MODIFIER	LOC101094649-LOC123379022	LOC101094649-LOC123379022	intergenic_region	LOC101094649-LOC123379022		-1	n.148717961T>A
chrA1	148717962	AGG	A	ReadPosRankSum-2	intergenic_region	MODIFIER	LOC101094649-LOC123379022	LOC101094649-LOC123379022	intergenic_region	LOC101094649-LOC123379022		-1	n.148717963_148717964delGG
chrA1	149113665	T	C	PASS	intron_variant	MODIFIER	LOC123379022	LOC123379022	transcript	XR_006582930.1	pseudogene	2	n.233+19383T>C
chrA1	149212147	G	A	PASS	intron_variant	MODIFIER	LOC123379022	LOC123379022	transcript	XR_006582930.1	pseudogene	2	n.234-28358G>A
chrA1	150073229	T	C	PASS	intron_variant	MODIFIER	LOC123379038	LOC123379038	transcript	XR_006582969.1	pseudogene	1	n.475+82076A>G
[truncated: 428,773+ more rows]
